# Supplementary material for: Burden, risk factors and outcomes associated with adequately treated hypothyroidism in a population-based cohort of pregnant women from North India
Source: PLoS One. 2023 Sep 13;18(9):e0282381. doi: 10.1371/journal.pone.0282381 (PMC10499229; doi:10.1371/journal.pone.0282381)
Supplement: S1 Dataset — (XLSX) [file pone.0282381.s001.xlsx]

## Sheet: Data set 
Woman height	Woman height_cat	Woman schooling	Homemaker	BMI_cat	Religion	BPL card	Insurance	Joint family	TSH	TSH_cat	TSH_cat1	Hemoglobin	HbA1c	Low birthweight	Small for gestational age	Preterm	Spontaneous preterm	Still birth
154.85	0	0	0	2	1	0	0	1	0.65	2	0	11.2	4.9	1	1	0	0	0
156.6	0	0	1	1	1	0	0	1	1.25	2	0	11.7	4.4	0	0	0	0	0
148.85	1	1	1	0	1	0	0	1	1.36	2	0	11.1	4.1			0	0	0
154.5	0	0	1	2	0	0	0	0	0.818	2	0	11.2	5.5	1	1	0	0	0
155.55	0	1	1	0	1	0	1	1	1.081	2	0	8.5	5.1	0	0	0	0	0
148.1	1	0	1	1	1	0	0	0	1.55	2	0	11.8	4.4	1	1	0	0	0
148.15	1	1	1	2	1	0	0	1	1.48	2	0	11	4.6	0	0	0	0	0
154.65	0	1	1	1	0	0	0	1	0.5121	2	0	11.1	5.5	1	1	0	0	0
152.1	0	1	1	2	1	0	0	1	1.06	2	0	11.7	5	0	0	0	0	0
147.55	1	1	1	2	1	0	0	0	1.77	2	0	11.4	4.8
149	1	1	1	0	1	0	0	1	1.42	2	0	13	4.8	0	1	0	0	0
148.65	1	1	1	0	1	1	0	1	1.73	2	0	13	4.6	0	1	0	0	0
151.55	0	0	1	0	1	0	0	1	0.71	2	0	12.4		0	0	0	0	0
150.1	0	0	1	0	1	0	1	0	0.66	2	0	10.3	4.9		0	0	0	0
149.8	1	1	1	0	1	0	0	1	1.31	2	0	11	4.8	0	0	0	0	0
164.2	0	0	1	0	0	0	0	0	0.933	2	0	11.7	4.6	0	0	0	0	0
147.85	1	1	1	1	0	0	0	1	1.75	2	0	11.4	5	1	1	0	0	0
148.5	1	0	1	0	1	0	0	1	0.89	2	0	12.4	5	0	0	0	0	0
142.65	1	1	1	2	1	0	0	1	0.86	2	0	10.9	4.9			0	0	0
147.6	1	0	1	2	1	0	0	0	2.06	2	0	11.6	4.5	1	1	0	0	0
159.9	0	0	1	1	0	0	0	0	0.73	2	0	10.5	4.2	0	0	0	0	0
153.35	0	0	1	2	0	0	0	0	1.63	2	0	9.7	5.5	0	0	0	0	0
151.65	0	1	1	0	1	0	0	0	1.42	2	0	10.3	4.7	0	0	0	0	0
147.35	1	0	1	2	1	0	0	0	2	2	0	12.4	5	0	0	0	0	0
165.65	0	1	1	0	1	0	0	0	1.5095	2	0	10.4	5.9	0				0
149.55	1	0	1	1	0	0	0	1	2.42	2	0	10.4		0	1	0	0	0
152.4	0	0	0	1	1	0	0	1	0.04	1		10.9	5.1	0	0	0	0	0
144.75	1	0	1	1	1	0	0	0	2.19	2	0	11.2		1	1	1	0	0
147.85	1	0	1	2	1	0	1	1	0.78	2	0	11.4		0	0	0	0	0
153.75	0	1	1	0	1	0	0	1	1.49	2	0	13.2	5.2	0	0	0	0	0
139.6	1	0	1	0	1	0	0	1	0.04	1		13.1	4.7	0	0	0	0	0
151.45	0	1	1	0	1	0	0	1	0.4	2	0	11.2	4.4	0	0	0	0	0
161.8	0	1	1	0	1	0	0	1	1.92	2	0	10.8	4.8	0	0	0	0	0
152.5	0	0	1	2	1	0	1	0	1.27	2	0	11.9	5.7	0	0	0	0	0
159.35	0	1	1	0	1	0	0	1	0.31	2	0	13	4.8	0	0	0	0	0
148.05	1	1	1	2	1	0	0	1	1.02	2	0	11.3	5	0	0	0	0	0
145	1	0	1	0	0	0	0	1	1.88	2	0	14.3	4.9			0	0	0
155.85	0	1	1	0	1	0	0	1	1.07	2	0	12.7	4.8	0	0	1	1	0
147	1	1	1	0	1	0	0	0	2.18	2	0	11.9	4.6	0	0	0	0	0
150.95	0	0	1	0	1	0	0	1	0.39	2	0	11.5	5	1	1	1	0	0
155.65	0	0	1	2	1	0	1	1	0.04	1		12.6	4.9	0	0	0	0	0
159.5	0	1	1	2	1	0	0	1	1.73	2	0	11.8		0	0	1	1	0
149.85	1	1	1	0	1	0	0	1	0.39	2	0	12	4.9			0	0	0
145.5	1	0	1	1	1	0	0	0	1.73	2	0	11.9	4.1			0	0	0
153.95	0	0	1	1	1	0	0	1	1.58	2	0	12.1	4.2	0	0	0	0	0
150.55	0	1	1	0	1	0	0	0	2.31	2	0	12.4	4.5	0	0	0	0	0
144.55	1	0	1	0	1	0	0	1	1.46	2	0	11.1	5.1	0	0	0	0	0
148.15	1	0	1	0	0	1	0	1	1.6	2	0	10.9	4.7			1	1	0
150.65	0	0	1	0	1	0	0	1	0.04	1		13.6	5	0	1	0	0	0
150.4	0	1	1	0	1	0	0	0	0.502	2	0	11.1	5.5	0	0	0	0	0
149.7	1	0	1	1	1	0	0	1	0.29	2	0	12	4.5	0	0	0	0	0
149.85	1	1	1	0	1	0	0	1	1.77	2	0	12.6	5.1	1	1	1	0	0
148.1	1	0	1	0	1	0	0	1	1.08	2	0	10.3	4.5	1	1	0	0	0
164.25	0	1	1	0	1	0	0	1	1.39	2	0	11.7		0	0	0	0	0
148.1	1	0	1	0	1	0	0	0	2.17	2	0	12.9	5.1	1	1	0	0	0
140	1	0	1	0	1	0	0	1	1.944	2	0	8.7	6	1	1	1	1	0
141.65	1	0	1	2	1	0	0	0	1.37	2	0	10.9	5			0	0	1
149.6	1	0	1	0	1	0	0	0	2.301	2	0	12.8	5.3	1	1	0	0	0
146.4	1	0	1	0	1	0	0	1	1.241	2	0	10.7	4.4	1	1	0	0	0
147.55	1	1	1	0	1	0	0	1	1.694	2	0	10.9	4.9	0	0	0	0	0
155.8	0	1	1	0	1	0	0	1	0.73	2	0	11.9	5.4	0	0	0	0	0
153.15	0	0	1	1	1	0	0	0	1.22	2	0	10.5	5.2			0	0	0
150.6	0	1	1	2	1	0	0	1	1.19	2	0	12.4		0	0	0	0	0
154.35	0	1	1	2	1	0	0	1	1.05	2	0	10.9	4.4	0	0	1	1	0
150.6	0	0	1	0	1	0	0	1	2.15	2	0	11.7	4.8	1	0	1	1	0
156.1	0	0	1	0	1	0	0	1	1.19	2	0	13.1	4.6	0	0	0	0	0
148.35	1	1	1	2	0	0	0	1	0.13	2	0	10.4	4.5	0	0	0	0	0
150.6	0	1	1	2	1	1	0	1	2.41	2	0	11.8	5.3	0	0	0	0	0
147.85	1	1	1	1	1	0	0	1	1.1	2	0	12.6	5			0	0	0
162.25	0	1	1	0	1	0	1	1	2.22	2	0	10.7	5.9		0	0	0	0
146.35	1	0	1	0	1	0	0	0	0.78	2	0	11.6	4.6	0	0	0	0	0
144.5	1	0	1	0	1	0	0	1	1.224	2	0	12.3	5.4
150.05	0	1	1	0	1	0	0	1	1.51	2	0	12.3	5.2	0	0	0	0	0
146.45	1	1	1	2	1	0	0	0	0.82	2	0	13.6	5.4			0	0	0
154.1	0	1	1	0	1	0	0	0	0.91	2	0	12.2	5.1	0	0	0	0	0
151.95	0	1	1	1	1	0	0	0	0.89	2	0	11.7	5.6	0	0	0	0	0
145.45	1	0	1	0	1	0	0	1	2.154	2	0	11.2	5.2	0	1	0	0	0
144.85	1	0	1	0	0	0	0	1	0.51	2	0	12.1	4.9	0	1	0	0	0
161.1	0	1	1	0	1	0	0	1	2.35	2	0	12	4.5	1	0	0	0	0
148.65	1	1	1	0	1	0	0	0	2.18	2	0	11.5	5.3	0	0	0	0	0
144.85	1	0	1	1	1	0	0	1	1.36	2	0	10.3	4.3		0	0	0	0
157.95	0	1	1	0	1	0	1	0	2.16	2	0	11.9	5.3	0	0	0	0	0
158.45	0	1	1	0	1	0	0	1	1.27	2	0	13.4	5.4			0	0	0
138.75	1	0	1	1	1	0	0	1	2.43	2	0	11.1	4.9		0	0	0	0
149.4	1	1	1	0	1	1	0	1	0.93	2	0	14	5.1		0	0	0	0
145.5	1	0	1	2	1	0	0	1	1.78	2	0	12.3	4.6		0	1	1	0
149.6	1	0	1	0	1	0	0	1	0.1	2	0	10.5	4.4	0	0	0	0	0
147.35	1	1	1	0	1	0	0	1	0.14	2	0	11.9	5.6		0	0	0	0
152.45	0	0	1	0	1	0	0	1	1.78	2	0	9.7		0	0	0	0	0
142	1	0	1	2	1	0	0	1	0.7557	2	0	9.1	4.8		0	0	0	0
147.75	1	0	1	0	1	0	1	1	0.85	2	0	7.3	5.7	1	1	0	0	0
148.65	1	1	1	0	1	1	1	1	1.51	2	0	12.4	5.5	0	0	0	0	0
150.85	0	0	1	0	1	1	0	1	1.6	2	0	12.7	4.6	1	1	0	0	0
150.6	0	1	1	1	1	0	0	0	0.52	2	0	11.4	5.1	0	0	0	0	0
147.05	1	1	1	0	1	0	1	0	1.32	2	0	11.2	5	0	0	0	0	0
144.05	1	0	1	0	1	0	0	0	1.45	2	0	8	4.9	0	0	0	0	0
158.85	0	1	1	0	1	0	0	1	0.04	1		12.2	5.3	1	0	1	0	0
145.05	1	1	1	2	1	0	0	1	0.948	2	0	12.7	5.3	0	0	0	0	0
143.4	1	0	1	2	1	0	0	1	1.443	2	0	11.2	5.2	0	0	0	0	0
149	1	1	1	0	1	0	0	1	1.38	2	0	11.3	4.8
158.05	0	0	1	0	1	0	0	1	1.99	2	0	14.3	4.9	0	0	0	0	0
157.05	0	1	1	0	1	0	0	1	0.23	2	0	13.6		1	0	1	1	0
140.5	1	0	1	1	1	0	0	0	0.47	2	0	11.7	4.8	1	1	0	0	0
156.45	0	1	1	0	1	0	1	1	0.72	2	0	12.8		0	0	0	0	0
149.1	1	1	1	2	1	0	0	1	2.401	2	0	11.8	4.6	0	0	0	0	0
148.05	1	1	1	1	1	0	0	0	2.28	2	0	9.5	4.9	1	1	0	0	0
151.3	0	1	1	0	0	0	0	1	2.436	2	0	12.9	5	0	0	0	0	0
153.05	0	0	1	1	1	0	1	1	0.04	1		10.6		0	0	0	0	0
158	0	1	1	1	1	0	0	1	0.62	2	0	12.3		0	0	0	0	0
144.95	1	0	1	1	1	0	0	1	1.57	2	0	10.4	4.7	1	1	0	0	0
152.1	0	0	1	1	1	0	0	0	0.78	2	0	11.4
149.45	1	0	1	1	1	0	0	1	0.43	2	0	9.6	4.2	1	1	0	0	0
157.35	0	0	1	0	1	0	0	0	1.06	2	0	11.6	4.9	0	0	0	0	0
150.9	0	1	1	0	1	0	0	0	0.49	2	0	11.5	5	0	0	0	0	0
146.7	1	1	1	0	1	0	0	1	1.33	2	0	12	4.4			0	0	0
150.5	0	0	1	0	1	0	0	0	0.56	2	0	12.4	5.2			0	0	1
157.65	0	0	0	0	1	0	0	1	0.603	2	0	10.8	5.6	0	0	1	1	0
142.4	1	1	1	0	1	0	0	1	1	2	0	9.2		0	0	0	0	0
157.1	0	1	1	0	1	0	0	1	0.607	2	0	11.7	4.6			1	1	1
147.05	1	0	1	1	1	0	0	0	1.41	2	0	11.4	4.8	0	1	0	0	0
157.3	0	0	1	1	1	0	0	1	1.46	2	0	8.8	5	0	0	0	0	0
148.85	1	1	1	2	1	0	0	1	1.21	2	0	9.6	5	0	0	0	0	0
140.25	1	1	1	0	1	0	0	0	1.33	2	0	12.7	4.5	0	0	0	0	0
156.05	0	0	1	1	1	0	0	1	0.36	2	0	10.2	5.1	0	0	0	0	0
152.65	0	0	1	0	1	0	0	1	0.95	2	0	9.9	5.4	0	0	0	0	0
149.55	1	0	1	0	1	0	0	0	0.56	2	0	12.4	4.99	1	0	1	1	0
165.65	0	0	1	0	0	0	0	0	1.89	2	0	12.6	5.7	0	0	0	0	0
151.45	0	0	1	0	1	0	0	1	1.98	2	0	12.8	5.2	0	0	0	0	0
154.15	0	1	1	0	1	0	0	1	1.83	2	0	12	5	0	0	0	0	0
149.2	1	1	1	2	1	0	1	1	1.28	2	0	10.2	5.4	0	0	0	0	0
161.3	0	1	1	0	1	0	0	1	2.056	2	0	12.1	5.5	0	0	0	0	0
153.1	0	0	1	0	1	0	0	1	0.54	2	0	11.3	4.8	0	1	0	0	0
158.85	0	0	1	0	1	0	0	0	0.74	2	0	12	5.3	0	1	0	0	0
143.5	1	1	0	0	1	0	0	0	1.56	2	0	11.3		1	1	0	0	0
163.5	0	0	1	0	1	0	0	1	0.94	2	0	10.1	5.1	0	0	0	0	0
160.45	0	0	1	0	1	0	0	0	1.287	2	0	11.8	5.2	1	1	0	0	0
149.35	1	0	1	1	1	0	0	0	0.8	2	0	11.3	5.1	1	1	0	0	0
151.1	0	0	1	0	0	0	0	1	0.93	2	0	12.8	4.7	0	0	0	0	0
144.35	1	0	1	1	1	0	0	1	0.55	2	0	11.4	5		0	0	0	0
151.85	0	0	1	0	0	0	0	0	1.72	2	0	12.4	4.5			1	1	0
151.45	0	0	1	2	0	0	0	0	1.45	2	0	12	4.2	0	0	0	0	0
151.25	0	0	1	0	1	0	0	1	1.98	2	0	12.7	5.2	0	0	0	0	0
158	0	0	1	0	1	0	0	1	0.68	2	0	12.8	4.9	1	1	0	0	0
150.65	0	0	1	2	1	0	0	0	1.5	2	0	13.9	4.9	1	1	1	1	0
152.35	0	0	1	0	1	0	0	1	0.96	2	0	12.1	5	0	0	0	0	0
153.85	0	0	1	0	1	0	0	1	1.9	2	0	11.1	4.8	0	0	0	0	0
148.75	1	1	1	0	1	0	0	1	0.316	2	0	12.5	5.1	0	0	0	0	0
145.65	1	0	1	0	1	0	0	0	1.04	2	0	12.1	5.4	0	0	0	0	0
160.45	0	0	1	0	0	0	0	1	1.67	2	0	11.3	5			0	0	0
159.15	0	1	1	2	1	0	0	1	0.9	2	0	13.5	5.3	0	0	0	0	0
154.35	0	0	1	0	1	0	0	1	0.397	2	0	11.6	5.2	0	0	0	0	0
149.9	1	1	1	0	1	0	0	0	2.42	2	0	13.2	4.5	0	0	0	0	0
150.75	0	0	1	1	1	0	0	1	0.64	2	0	12.2	5.4	0	0	0	0	0
153.05	0	0	1	1	1	0	0	0	1.37	2	0	10.2		0	0	0	0	0
152.85	0	1	1	0	1	0	0	1	1.38	2	0	10.9		0	0	0	0	0
146.85	1	1	1	0	1	0	0	1	2.25	2	0	10.7	4.6			1	1	0
146.2	1	0	1	0	1	0	0	0	1.13	2	0	11.9	4.7	1	1	0	0	0
151.55	0	0	1	1	1	0	0	1	1.75	2	0	8.6	5.1	0	1	0	0	0
151.95	0	1	1	1	1	0	0	1	1.58	2	0	11.2	5.1	1	1	0	0	0
157.05	0	0	1	0	1	0	0	1	1.5	2	0	11.1		0	0	0	0	0
151.75	0	0	1	0	0	0	0	1	0.37	2	0	12.3	4.9	0	0	0	0	0
155.7	0	1	1	0	1	0	0	1	0.09	1		11.3		0	0	0	0	0
158.55	0	0	1	0	0	0	0	1	2.34	2	0	9.5	5.5	1	0	1	1	0
146.55	1	0	1	0	1	0	0	1	0.8748	2	0	12	5.7	0	1	0	0	0
152.55	0	0	1	0	1	0	0	1	0.97	2	0	12	5	1	0	1	0	0
150.55	0	1	1	0	1	0	0	0	2.18	2	0	10.8		0	0	0	0	0
152.15	0	1	1	1	0	0	0	1	1.16	2	0	11.7				0	0	0
153.4	0	1	1	0	1	0	0	1	0.62	2	0	11.6	5.2			0	0	0
158.35	0	1	1	0	0	0	0	0	1.63	2	0	11.7		0	0	0	0	0
159.2	0	1	1	0	0	0	1	1	1.29	2	0	12.6		0	0	0	0	0
156.7	0	0	1	1	1	0	0	1	1.12	2	0	11.4	5.3	1	1	0	0	0
147.8	1	0	1	0	0	0	0	0	1.39	2	0	12.5	4.6	0	1	0	0	0
158.6	0	1	0	2	1	0	1	1	0.834	2	0	12.1	5.1
151.2	0	0	1	0	1	0	0	0	1.47	2	0	12		0	0	0	0	0
157.35	0	1	1	2	1	0	0	1	2.07	2	0	11.6		0	0	0	0	0
157	0	1	1	0	0	0	0	1	1.38	2	0	12.9	5			0	0	0
153.45	0	1	1	0	1	0	1	0	1.05	2	0	11.9	4.8	0	0	0	0	0
153.65	0	0	1	2	1	0	0	1	1.96	2	0	12.1		0	0	0	0	0
151.1	0	1	1	1	1	0	0	0	0.37	2	0	12.9	4.4	1	1	1	1	0
158.15	0	1	1	2	1	0	1	0	1.329	2	0	11.8	5.4	0	0	0	0	0
151.3	0	1	1	0	1	0	0	1	2.45	2	0	11.7		0	0	0	0	0
153.25	0	0	1	0	1	0	0	1	2.13	2	0	12.5		1	1	0	0	0
153.15	0	0	1	0	1	0	0	0	1.52	2	0	12.3	4.8	0	0	0	0	0
152.7	0	0	1	1	1	0	0	0	1.77	2	0	11.6		0	0	1	0	0
151.1	0	0	1	0	1	0	0	0	0.4	2	0	12.5	4.5	0	0	0	0	0
148.25	1	1	1	1	0	1	0	1	2.14	2	0	11.7	4.7	0	0	0	0	0
157.55	0	0	1	2	0	1	0	1	1.83	2	0	11.4	4.7	0	0	0	0	0
167.5	0	0	1	2	1	0	1	1	2.19	2	0	11.4		0	0	0	0	0
162.5	0	1	1	2	1	0	0	0	1.66	2	0	13.4		0	0	0	0	0
150.15	0	0	1	0	1	0	0	1	2.06	2	0	13.1		1	1	0	0	0
155.75	0	1	1	2	1	0	0	1	1.51	2	0	10.7	4.8	1	0	1	1	0
155.4	0	1	1	0	1	0	1	1	1.16	2	0	11.1		0	0	0	0	0
146.7	1	1	1	0	1	0	0	1	1.83	2	0	12.6	5.1	0	0	0	0	0
150.5	0	1	1	0	1	0	0	1	1.3	2	0	12.8		0	0	0	0	0
154.6	0	0	1	0	1	0	0	1	1.31	2	0	12.2	4.6	0	0	0	0	0
160.15	0	0	1	0	1	0	0	0	1.46	2	0	11.9	4.6	0	1	0	0	0
150.55	0	0	1	1	1	0	0	1	1.69	2	0	11.2	5	1	1	0	0	0
159.85	0	0	1	0	1	0	0	1	0.848	2	0	12.9	5.1	0	0	0	0	0
148.95	1	1	1	0	1	0	0	1	1.16	2	0	13	4.4			0	0	0
145.05	1	1	1	2	1	0	0	1	0.34	2	0	11.1	5.4	0	0	0	0	0
156.55	0	1	1	0	1	0	0	0	0.43	2	0	12	5.1	1	1	0	0	0
164.65	0	0	1	0	0	0	0	0	1.46	2	0	11.9	5.1	0	0	0	0	0
150.55	0	1	1	2	1	0	0	1	1.035	2	0	12.4	5.8	0	0	0	0	0
152.85	0	0	1	0	1	0	0	0	0.89	2	0	11.9	5.2	1	1	0	0	0
158.15	0	1	1	2	1	0	0	1	1.12	2	0	12.8	4.9	0	0	0	0	0
158.35	0	1	1	0	1	0	0	1	1.23	2	0	12.2	5.8	0	1	0	0	0
153.15	0	1	1	0	0	0	0	1	1.26	2	0	10.6	5.1
161.85	0	1	1	0	1	0	1	1	2.02	2	0	12	4.8	0	0	0	0	0
159.65	0	0	1	2	1	0	0	1	0.04	1		12.5	5.1	0	0	0	0	0
149.45	1	1	1	0	1	0	1	1	2.29	2	0	13	4.9	0	0	0	0	0
153.55	0	1	1	0	1	0	0	0	1.44	2	0	11.9	4.4	0	0	0	0	0
160.45	0	1	1	0	1	0	0	1	1.94	2	0	13	5	0	1	0	0	0
155.25	0	1	1	0	1	0	0	1	0.96	2	0	11.6		1	1	0	0	0
150.05	0	0	1	0	1	0	0	1	2.27	2	0	11.5	4.7	0	0	0	0	0
157.35	0	1	1	0	1	0	0	0	1.64	2	0	13.5	4.9	1	1	0	0	0
151.5	0	1	1	0	1	0	0	1	1.18	2	0	11.7	5	0	0	0	0	0
163.75	0	0	1	0	1	0	0	1	1.66	2	0	12.7	5.1	0	0	0	0	0
149.6	1	1	1	0	1	0	0	1	0.54	2	0	13	5.1	0	0	0	0	0
153.45	0	1	1	1	1	0	0	0	1.59	2	0	10.1	5.3	0	0	0	0	0
153.15	0	0	1	2	1	0	0	1	2.42	2	0	12	4.7	0	1	0	0	0
151.55	0	1	1	2	1	0	0	1	1.82	2	0	12.7	4.6	0	1	0	0	0
150.95	0	0	1	0	1	0	0	1	0.39	2	0	11.5	5	0	0	1	0	0
150.45	0	1	1	0	1	0	0	1	0.4	2	0	10.9	5.2	0	0	0	0	0
148.65	1	0	1	0	1	0	0	1	0.04	1		12.7	4.7		1	0	0	0
146.15	1	1	1	0	0	0	0	1	0.83	2	0	7.9	4.5	0	0	0	0	0
156.75	0	0	1	0	1	0	0	1	1.31	2	0	13	4.9	0	0	0	0	0
156.55	0	1	1	0	1	0	0	0	1.69	2	0	13.6	5.1	0	1	0	0	0
153.2	0	1	1	2	1	0	0	1	1.92	2	0	10.5		0	0	0	0	0
151.9	0	0	1	0	1	0	0	0	1.92	2	0	13	4.8	1	1	0	0	0
154.5	0	0	1	0	1	0	0	1	1.08	2	0	11.7	5	1	1	0	0	0
147.8	1	0	1	0	1	1	0	0	1.64	2	0	12.2	5	1	1	0	0	0
149.5	1	0	1	2	1	0	0	1	1.75	2	0	8.6	4.2			0	0	0
154.1	0	1	1	0	1	0	0	1	0.1	2	0	10.7	5	0	0	0	0	0
151.15	0	1	1	1	1	0	0	0	1.1	2	0	13	5.28		0	0	0	0
151.85	0	0	1	1	1	0	0	0	0.11	2	0	12.7	4.9	0	0	0	0	0
153.9	0	1	1	0	1	0	0	1	0.54	2	0	12.2	5.2	1	0	1	1	0
155.6	0	1	1	0	0	0	0	1	0.4	2	0	13.4	4.8	0	1	0	0	0
156.9	0	0	1	0	1	0	0	1	2.273	2	0	9.8	5.6	0	0	0	0	0
156.45	0	0	1	0	0	0	0	1	1.29	2	0	12.6	5.2	0	0	0	0	0
156.6	0	0	1	2	1	0	0	0	1.48	2	0	12.4	4.8	0	0	0	0	0
156.4	0	0	1	0	0	0	0	1	1.94	2	0	11.2	4.7	1	1	0	0	0
151.95	0	1	1	0	1	0	0	1	1.55	2	0	12.6	4	0	0	0	0	0
145.05	1	0	1	0	1	0	0	1	1.26	2	0	11.5	5.2			0	0	0
157.25	0	0	1	0	0	0	0	0	0.16	2	0	11.3	5.3	0	0	0	0	0
153.45	0	1	1	0	1	0	0	0	0.81	2	0	10.9	5.2	0	0	0	0	0
141.9	1	1	1	0	1	0	0	1	2.47	2	0	12.5	4.7	1	1	1	0	0
151.35	0	0	1	0	0	0	0	0	1.067	2	0	11.4	4.9	0	0	0	0	0
152.6	0	1	1	0	1	0	0	1	0.96	2	0	13.3	4.8	0	0	0	0	0
153.8	0	1	1	0	1	0	0	1	0.18	2	0	10.3	4.92	0	0	0	0	0
154.55	0	0	1	0	1	0	0	1	1.153	2	0	11.1	5.2	0	0	0	0	0
156.75	0	0	1	1	1	0	0	0	0.443	2	0	11.3	5.1	0	0	0	0	0
153.1	0	0	1	0	0	0	0	1	0.725	2	0	11.4	4.6	0	0	0	0	0
155.15	0	0	1	2	1	0	0	1	0.75	2	0	12.1	5.3	1	1	0	0	0
153.35	0	1	1	2	1	0	0	0	0.94	2	0	12.9	4.4	0	0	0	0	0
159.5	0	0	1	2	1	0	0	1	1.713	2	0	12.5	4.6	0	0	0	0	0
153.15	0	1	1	0	1	0	0	0	1.633	2	0	12	5	0	0	0	0	0
146.35	1	1	1	2	1	0	0	1	1.3	2	0	12.8	5	0	1	0	0	0
155.55	0	1	1	0	1	0	1	0	1.9	2	0	11.4	4.6	0	0	0	0	0
160.85	0	1	1	0	1	0	0	0	1.094	2	0	11.9	5.2	0	0	0	0	0
155.05	0	0	1	0	0	0	0	0	0.018	1		11.1	5.6	0	0	1	1	0
153.95	0	0	1	1	0	0	0	0	1.85	2	0	10.4	5.1	1	1	1	0	0
160.75	0	1	1	2	0	0	0	1	0.49	2	0	13.1	5.2	1	0	1	0	0
150.1	0	0	1	0	0	0	0	1	1.7	2	0	12.6	4.8	0	0	0	0	0
153.9	0	1	1	0	1	0	0	1	0.54	2	0	12.2	5.2			1	1	0
146.85	1	1	1	0	1	0	0	0	0.17	2	0	9.5	5.1	0	0	0	0	0
149.9	1	1	1	2	1	0	1	1	2.185	2	0	12.3	5.4	0	0	0	0	0
150.6	0	1	1	0	1	0	1	0	0.548	2	0	12.8	5.1	0	0	0	0	0
151.25	0	0	1	0	1	0	0	1	1.03	2	0	11.8	4.8	0	1	0	0	0
149.15	1	0	1	0	1	0	0	1	2.35	2	0	10.9	4.9	0	1	0	0	0
150.35	0	0	0	0	1	0	0	0	1.273	2	0	12.3	5.1	0	0	0	0	0
159.45	0	1	1	1	1	0	1	1	1.894	2	0	11.5	4.8	0	0	1	1	0
155.6	0	0	1	0	1	0	0	1	1.88	2	0	8.6	4.9	0	0	0	0	0
155.85	0	1	1	2	1	0	0	1	1.79	2	0	12.1
159.4	0	0	1	1	1	0	0	1	0.357	2	0	12.1	5	0	0	0	0	0
148.1	1	0	1	0	0	0	0	1	2.237	2	0	10.5	5.3	0	0	0	0	0
157.85	0	0	1	1	0	0	0	1	0.835	2	0	11.8	5.4	1	0	1	1	0
154.1	0	1	1	2	0	0	0	0	1.3	2	0	11.8	5	1	1	0	0	0
152.1	0	0	1	1	1	0	0	0	0.71	2	0	11.8	5.1		0	0	0	0
151.65	0	0	1	0	1	0	0	0	1.974	2	0	10.4	4.6	1	0	1	1	0
153.6	0	1	1	2	1	0	0	0	1.897	2	0	13.1	5.5	0	0	0	0	0
157.4	0	1	1	0	0	0	0	0	0.742	2	0	11.4	5.1	0	0	0	0	0
154.35	0	0	1	2	0	0	0	1	1.83	2	0	10.7	5.5	0	0	0	0	0
147.05	1	1	1	2	0	0	0	0	0.86	2	0	12.6	5	1	1	0	0	0
154.5	0	1	1	1	1	0	0	1	1.25	2	0	12.4	4.9			0	0	0
147.25	1	1	1	0	1	0	0	1	2.429	2	0	12	5.9	0	1	0	0	0
146.4	1	1	1	2	1	0	0	0	0.57	2	0	11.6	5.7			0	0	0
142.9	1	1	1	0	1	0	1	0	0.2	2	0	10.1	5.1	0	0	0	0	0
156.8	0	1	1	0	1	0	1	0	1.73	2	0	9.4	5.1	0	1	0	0	0
162.75	0	1	0	0	1	0	0	1	1.41	2	0	12.4	5.1	0	0	0	0	0
161.05	0	0	1	1	1	0	0	0	1.47	2	0	11	5.2	0	0	0	0	0
154.45	0	1	1	0	1	0	0	0	0.7	2	0	12.6	5.1	0	0	0	0	0
161.95	0	1	1	0	1	0	0	1	0.92	2	0	11.7	5	0	0	0	0	0
149.75	1	1	1	2	1	0	0	0	1.68	2	0	11.8		0	0	0	0	0
152.1	0	1	1	0	1	0	0	1	1.86	2	0	10.7	5.1		0	1	1	0
157.2	0	1	1	2	1	0	0	1	1.09	2	0	11.2	5	0	0	0	0	0
157.55	0	1	1	0	1	0	0	1	1.94	2	0	12.4	4.5	0	0	0	0	0
159.55	0	1	1	0	1	0	0	1	1.64	2	0	11.9	4.4			1	1	0
153.1	0	1	1	1	0	0	0	1	0.5	2	0	11.3	5.1	1	1	0	0	0
155.55	0	1	1	0	1	0	0	1	2.27	2	0	12.8	5	0	0	0	0	0
160.45	0	0	1	2	1	0	0	1	2.26	2	0	14.4	5.3	0	0	0	0	0
157.55	0	1	1	0	1	0	0	1	2.39	2	0	12	5.2	0	0	0	0	0
145.7	1	0	1	1	1	0	0	1	1.22	2	0	11	5.3	0	0	0	0	0
152.15	0	0	1	1	1	0	0	0	0.62	2	0	11.8	5.1			0	0	0
154.65	0	1	1	2	1	0	0	0	0.54	2	0	12.7	4.7	0	0	0	0	0
148.6	1	0	1	2	1	0	0	1	1.857	2	0	13.4	5.4
143.1	1	0	1	2	0	0	0	0	1.54	2	0	12.9	4.9	0	0	0	0	0
146.85	1	0	1	0	1	0	0	1	0.88	2	0	13.2	4.5	1	1	0	0	0
146.55	1	0	1	0	1	0	0	1	1.48	2	0	11.6	5	0	1	0	0	0
153.65	0	0	1	1	1	0	0	1	1.21	2	0	11.8	4.9	1	1	0	0	0
152.4	0	1	0	1	1	0	0	0	1.1	2	0	11.2	5.4	1	1	0	0	0
156.05	0	1	1	0	0	0	0	1	1.52	2	0	13.4		0	1	0	0	0
151.8	0	0	1	0	1	0	0	0	0.39	2	0	10.9	4.8	0	0	0	0	0
148.65	1	0	1	1	1	0	0	0	0.335	2	0	11.9	5.3	0	1	0	0	0
142.1	1	0	1	0	1	0	0	0	0.491	2	0	11.6	4.7	1	1	0	0	0
156.05	0	1	0	1	0	0	0	1	2.1	2	0	11.9	4.9	0	0	0	0	0
153.35	0	0	1	2	1	0	0	1	2.42	2	0	11.9	4.9	0	0	0	0	0
150.25	0	0	1	0	1	0	0	1	1.918	2	0	12.3	5.4	0	1	0	0	0
157.65	0	0	1	0	1	0	0	1	0.12	2	0	13.2	4.4	0	0	0	0	0
144.95	1	0	1	2	1	0	0	0	2.33	2	0	12.4	4.3	1	1	0	0	0
155.65	0	0	1	0	1	0	0	0	2.1498	2	0	11.4	5	0	1	0	0	0
154.75	0	1	1	0	1	0	0	1	1.37	2	0	11.1	5.1		1	0	0	0
152.55	0	0	1	0	0	0	0	1	0.69	2	0	13.9	5.2	0	0	0	0	0
149.5	1	1	1	0	1	0	0	0	1.949	2	0	12.3	5	0	0	0	0	0
154.4	0	1	1	0	1	0	0	1	1.92	2	0	14.1	5.1	0	1	0	0	0
154.45	0	1	1	0	1	0	0	0	0.2	2	0	12.2	4.5	0	0	0	0	0
154.1	0	1	1	1	1	0	0	1	1.35	2	0	13.5	4.3	0	0	0	0	0
163.05	0	1	1	2	0	0	1	1	1.69	2	0	11.6	4.9	0	0	0	0	0
146.85	1	0	1	0	1	0	0	0	1.58	2	0	11.7		0	0	0	0	0
154.1	0	0	1	0	1	0	0	1	1.31	2	0	11.1	5.7	0	0	0	0	0
152.25	0	1	1	1	1	0	0	1	2.06	2	0	11	4.9	1	1	0	0	0
156.75	0	1	1	0	1	0	0	1	1.91	2	0	12	5.1			0	0	0
152.45	0	0	1	0	0	0	0	0	2.33	2	0	13.5	5.2	0	0	0	0	0
159.65	0	0	1	0	1	0	0	0	0.59	2	0	12.7	4.9	0	0	0	0	0
144.65	1	1	1	0	1	0	1	1	1.03	2	0	13.1	4.8	0	0	0	0	0
149.3	1	1	1	0	1	0	0	1	0.13	2	0	12.4		0	0	0	0	0
146.3	1	0	0	1	1	0	0	1	1.16	2	0	13.6	4.8	0	1	0	0	0
153.15	0	1	1	0	1	0	0	1	0.39	2	0	12.6	5.1			0	0	0
148.95	1	0	1	0	1	0	0	1	1.52	2	0	11.3		1	1	0	0	0
157.3	0	1	0	2	1	0	0	0	1.6	2	0	11.7	5.12					0
154.95	0	0	1	1	1	1	0	1	2.45	2	0	11.6	5.2	1	1	0	0	0
153.75	0	0	1	0	1	0	0	1	2.05	2	0	11.9	4.7	0	0	0	0	0
152.25	0	1	1	0	1	0	0	1	0.44	2	0	10.9	5.3	0	0	0	0	0
155.45	0	0	1	0	1	0	0	0	0.3	2	0	11.8	5			0	0	1
152	0	0	1	1	1	0	0	1	0.14	2	0	13.2	5.1	0	0	0	0	0
156.2	0	0	1	0	1	0	0	0	0.04	1		9.6	5.2	0	0	0	0	0
161.15	0	1	1	2	1	0	1	1	1.21	2	0	11.4	5.3	0	0	0	0	0
152.3	0	1	1	0	1	0	0	1	1.251	2	0	12.3	5	1	1	0	0	0
150.85	0	0	1	1	1	0	0	1	1.28	2	0	13.3	5.4	0	0	0	0	0
166.05	0	0	1	2	1	0	0	1	1.7	2	0	11.6	5.2	0	0	0	0	0
156.85	0	0	1	0	1	0	0	0	1.49	2	0	11.7	4.1		0	0	0	0
152.65	0	0	1	0	0	0	0	1	1.084	2	0	11.4	5	0	0	0	0	0
160.55	0	1	1	0	1	0	0	0	1.483	2	0	11.6	5.2	0	0	0	0	0
149.45	1	1	1	0	1	0	0	1	1.82	2	0	10.2	5.3
151.65	0	1	1	1	1	0	0	1	1.41	2	0	8		1	1	0	0	0
157.05	0	1	1	2	1	0	1	1	1.93	2	0	8.9	4.9		0	0	0	0
151.55	0	1	1	0	1	0	0	0	0.94	2	0	12	4.8		0	0	0	0
150.05	0	0	1	0	1	0	0	0	1.67	2	0	11.6		1	1	0	0	0
161.5	0	0	1	0	1	0	0	1	0.4	2	0	10.2	4.5	0	0	0	0	0
148.85	1	0	1	0	1	0	0	1	1.44	2	0	11.3	4.1	0	0	0	0	0
143.1	1	0	1	2	0	0	0	0	1.83	2	0	11.4	5.3			0	0	0
160.05	0	1	1	0	1	0	0	1	1.94	2	0	11.7	5.1	0	0	0	0	0
145.55	1	0	1	2	1	0	0	0	1.61	2	0	11.8	5.5	0	0	0	0	0
149.25	1	0	1	0	1	0	0	0	2.4	2	0	11.7	4.7	0	0	0	0	0
143.55	1	0	1	2	0	0	0	0	0.34	2	0	11.6	4.8			1	1	0
156.9	0	0	1	2	1	0	0	0	2.47	2	0	10.7	5.2	0	0	0	0	0
149.05	1	1	1	1	1	0	0	0	2.2	2	0	11.3	4.9	0	0	0	0	0
142	1	1	1	0	1	0	0	0	0.72	2	0	14.2	5			0	0	0
140.95	1	0	1	0	1	0	0	0	0.501	2	0	11.6	5.1	0	0	0	0	0
151.4	0	0	1	0	1	0	0	0	1.7	2	0	12.4	4.8	1	0	1	0	0
142.45	1	1	1	0	0	0	0	0	0.23	2	0	11.6	5.5			0	0	0
143.15	1	0	1	0	1	0	0	0	2.43	2	0	13.6	5	1	1	0	0	0
149.7	1	1	1	0	1	0	0	0	1.1	2	0	11.7	5					0
149.1	1	1	1	2	1	0	1	1	2.44	2	0	12.7	4.1	0	0	0	0	0
161.45	0	1	1	1	0	0	0	1	0.28	2	0	10.9	5.1	0	1	0	0	0
149.05	1	1	1	0	1	0	0	1	0.93	2	0	13		0	0	0	0	0
143.95	1	1	1	2	1	0	0	1	2.068	2	0	11.2	5.1			0	0	1
156.65	0	0	1	1	0	0	0	0	2.08	2	0	12.1	4.7	0	0	0	0	0
148.4	1	1	1	0	1	0	0	1	2.473	2	0	11	5.4	0	0	0	0	0
154.75	0	0	1	0	0	0	0	0	1.85	2	0	13.5	4.8	0	0	0	0	0
148.85	1	0	1	2	1	0	0	1	1.25	2	0	12.3	5.4	0	0	0	0	0
153.35	0	0	1	0	1	0	0	1	2.37	2	0	9.3	5.3	1	0	0	0	0
147.55	1	0	1	2	1	0	0	1	0.9759	2	0	11.7	5	0	0	0	0	0
142.85	1	1	1	2	1	0	0	1	2.309	2	0	10.2	4.8	0	0	0	0	0
140	1	0	1	0	1	0	0	1	1.944	2	0	8.7	6	1	1	1	1	0
153.85	0	0	1	2	1	0	0	0	2.04	2	0	10.6		1	1	1	0	0
151.5	0	0	1	0	1	0	1	1	2.18	2	0	11.5	5.3	0	0	0	0	0
149.4	1	0	1	1	1	0	0	0	1	2	0	12.2	4.7			1	1	0
157.5	0	0	1	0	1	0	0	1	0.04	1		10.5	4.2	1	0	0	0	0
144.25	1	0	1	0	1	0	0	0	2.31	2	0	12.3		0	0	1	1	0
145.5	1	1	1	0	1	0	0	1	0.321	2	0	13.1	5.4	0	0	0	0	0
151.55	0	0	1	2	0	0	0	1	0.909	2	0	13.9	4.9	1	1	0	0	0
153.75	0	1	1	0	1	0	0	1	1.64	2	0	12.2	5.1	0	0	0	0	0
149.85	1	0	1	2	1	0	0	0	2.1	2	0	12.4		0	0	1	0	0
146.45	1	0	1	2	1	0	0	1	0.81	2	0	14.5	5			0	0	0
153.3	0	1	0	1	1	0	0	1	0.56	2	0	12.6	5		0	0	0	0
166.55	0	1	1	0	1	0	0	0	0.99	2	0	12	4.4			0	0	0
150.95	0	1	1	2	1	0	1	0	0.09	1		12.1	5.4	1	1	0	0	0
148.6	1	1	0	2	1	0	0	0	1.96	2	0	11.7	5	0	0	0	0	0
144.75	1	1	1	1	1	0	0	0	1.25	2	0	13	4.5	0	0	0	0	0
160.55	0	1	1	0	1	0	0	1	0.13	2	0	11.6	5	1	1	0	0	0
172.5	0	0	1	1	1	0	0	0	0.477	2	0	12.3	4.6	0	0	0	0	0
149.8	1	1	1	0	1	0	0	1	2.01	2	0	11.9	5			1	1	0
158.05	0	1	1	0	0	0	0	0	0.253	2	0	12	5.4
156.5	0	0	1	0	1	0	0	1	0.466	2	0	12.2	5.3	0				0
148.8	1	0	1	0	0	0	0	1	1.77	2	0	11.4	5.1	0	0	0	0	0
153.45	0	0	1	0	0	0	0	0	1.11	2	0	10.6	4.3	1	1	0	0	0
150.45	0	0	1	0	1	0	0	1	1.287	2	0	11.8	4.6
146.1	1	0	1	1	0	0	0	1	1.5	2	0	8.8	4.8	1	0	1	1	0
157.5	0	1	1	1	1	0	0	1	2.34	2	0	12.2	5.1	0	0	0	0	0
147.65	1	0	1	1	1	1	0	1	2.47	2	0	11.5	5.3	0	1	0	0	0
151.8	0	1	1	0	1	0	1	1	0.627	2	0	10.2	5.4	0	0	0	0	0
153.6	0	0	1	2	1	0	0	0	1.02	2	0	12.5	4	0	0	0	0	0
147.65	1	0	1	0	1	0	0	1	1.55	2	0	13.1	4.9	0	0	0	0	0
153.7	0	1	1	1	1	0	0	1	1.41	2	0	13.4	5					0
153.35	0	0	1	2	1	0	0	0	2.09	2	0	12.5		0	0	0	0	0
145.5	1	0	1	0	1	0	0	1	1.98	2	0	9.3	5.4	0	1	0	0	0
142.4	1	1	1	0	1	0	0	1	1.97	2	0	12	3.6	1	1	0	0	0
146.6	1	1	1	0	0	0	0	0	0.38	2	0	10.8	4.5			0	0	0
152.6	0	0	0	0	1	0	0	0	2.03	2	0	12.9	4.9	1	1	0	0	0
147.55	1	0	1	0	1	0	0	1	2.22	2	0	11.8	5.1	0	0	0	0	0
155.55	0	0	1	0	1	0	0	0	1.69	2	0	9.9	4.7			0	0	0
146.45	1	1	1	0	1	0	0	1	1.55	2	0	11	4.5	0	0	0	0	0
151.25	0	0	1	0	1	0	1	0	1.991	2	0	10.5	5.1	0	0	0	0	0
150.65	0	0	1	0	1	0	0	0	1.76	2	0	13		0	0	0	0	0
144.4	1	0	1	0	1	0	0	1	0.99	2	0	13.2	4.9	0	0	0	0	0
156.05	0	0	1	0	1	0	0	1	1.14	2	0	10	4.5	0	0	0	0	0
160.05	0	1	1	0	1	1	0	1	1.01	2	0	11.6		0	0	0	0	0
155.2	0	1	1	1	1	0	0	1	0.84	2	0	11.5	4.8	0	0	0	0	0
147.85	1	1	1	0	1	0	0	1	1.31	2	0	10.1	4.3
149.1	1	1	1	0	1	0	0	1	2.02	2	0	12.2	5.4	0	1	0	0	0
155.35	0	0	1	0	1	0	0	0	1.7	2	0	14.6	5.3	0	0	0	0	0
155.2	0	0	1	0	1	0	0	1	1.41	2	0	11.8	5	0	0	0	0	0
156.1	0	0	1	2	1	0	1	1	1.03	2	0	11.5	4.93	1	1	0	0	0
157.5	0	1	1	1	0	0	0	0	1.84	2	0	12	5.1	0	0	0	0	0
147.6	1	1	1	2	1	0	0	1	0.61	2	0	12.7	4.8	0	0	0	0	0
148.55	1	1	1	2	1	0	0	0	1.82	2	0	12.4	5	0	1	0	0	0
152.85	0	1	1	2	0	0	1	0	2.24	2	0	9.8	4.9	0	0	0	0	0
155.2	0	1	1	0	1	0	0	0	0.613	2	0	13.5	5.2	0	0	0	0	0
165.5	0	1	1	2	1	0	0	0	2.159	2	0	13.4	5.4	0	0	0	0	0
148.95	1	1	1	1	1	0	0	0	0.1	2	0	11.4	5.2	1	1	0	0	0
155.4	0	0	1	0	0	0	0	1	1.36	2	0	10.9	5.3	0	0	0	0	0
141.55	1	1	1	0	1	0	0	1	1.07	2	0	11.7	5.2	0	0	0	0	0
146.1	1	0	1	0	1	0	0	0	1.2	2	0	12.9	5.1	0	0	0	0	0
153.2	0	1	1	2	1	0	0	0	1.976	2	0	11.5	4.9	1	1	0	0	0
152.45	0	0	1	1	0	0	0	0	0.409	2	0	12.3	4.8	0	0	0	0	0
146.25	1	1	1	0	1	0	0	1	2.3	2	0	11.8	4.4	0	1	0	0	0
147.2	1	1	1	2	1	0	0	1	2.273	2	0	11.5	4.9	0	0	0	0	0
153.45	0	0	1	1	1	0	0	1	2.13	2	0	6.3		0	0	0	0	0
145.25	1	1	1	0	1	0	0	1	1.08	2	0	10.4		1	1	1	0	0
149.4	1	0	1	2	1	0	0	1	1.22	2	0	12.7	5.1	1	1	0	0	0
145.4	1	1	1	2	0	0	0	1	0.98	2	0	12.3	5.1	0	0	0	0	0
147.3	1	0	1	2	1	0	1	0	1.14	2	0	12.6		0	0	0	0	0
156.55	0	0	1	0	1	0	0	0	0.925	2	0	11.2	5	0	0	0	0	0
142.4	1	0	1	0	1	0	0	0	1.57	2	0	10.4	4.9	0	1	0	0	0
138.5	1	0	1	1	1	0	0	1	0.93	2	0	12.2		0	1	0	0	0
155.65	0	0	1	1	1	0	0	0	1.47	2	0	6.9	4.2			0	0	0
147.05	1	0	1	2	1	0	0	1	1.15	2	0	12.3	5.2		0	0	0	0
144.5	1	1	1	0	1	0	0	1	0.4	2	0	12.2	4.6	1	1	0	0	0
148.15	1	1	1	1	1	0	1	1	1.526	2	0	11.2	4.8	0	0	0	0	0
146.35	1	0	1	1	1	0	0	0	1.92	2	0	13.7	4.6	0	0	0	0	0
146.2	1	1	0	0	1	0	0	1	1.73	2	0	12.5	5.1		0	0	0	0
156.25	0	0	1	0	1	0	0	1	2.02	2	0	12.8		0	0	0	0	0
149.85	1	0	1	0	1	0	0	1	1.09	2	0	11.9	4.5	1	0	0	0	0
142	1	0	1	0	1	0	0	1	0.11	2	0	11.2	5.2	0	0	0	0	0
155.15	0	1	1	0	1	0	0	1	0.06	1		6.4	4.1	0	0	0	0	0
143.55	1	1	1	1	1	0	0	1	1.19	2	0	12.5	5.5		0	0	0	0
158.55	0	1	1	0	1	0	0	0	0.23	2	0	10.9	4.7	0	0	0	0	0
150.6	0	1	1	2	0	0	0	0	0.44	2	0	12	4.7	0	0	0	0	0
149.45	1	1	1	0	1	0	0	1	1.38	2	0	12.1	4.8	0	0	0	0	0
147.45	1	0	1	1	0	0	0	0	2.46	2	0	11.8	5.5	1	1	0	0	0
152.35	0	1	0	2	1	0	1	1	1.63	2	0	13	4.9
158.95	0	1	0	0	1	0	1	1	0.49	2	0	12.2	4.9	0	0	0	0	0
149.05	1	0	1	0	1	0	0	1	1.14	2	0	10.4		1	1	1	1	0
147.55	1	1	1	2	1	0	0	1	1.47	2	0	11.8		0	0	1	0	0
141.8	1	1	1	0	1	0	0	1	0.04	1		12.3		0	0	0	0	0
157	0	1	1	2	1	0	0	1	1.94	2	0	11.7	4.4	0	0	0	0	0
144.65	1	0	1	2	0	0	0	0	0.88	2	0	12.9	5.5	0	0	1	1	0
155.05	0	1	1	0	1	0	0	0	0.18	2	0	12.6	4.6	0	1	0	0	0
151.9	0	1	1	1	0	0	0	1	1.432	2	0	11.1	5	0	0	0	0	0
155.55	0	0	1	0	0	0	0	0	1.93	2	0	12.4	4.7		0	0	0	0
150.25	0	1	1	0	1	0	0	1	0.82	2	0	13.2	5.1	0	1	0	0	0
147.45	1	0	0	1	1	0	0	0	0.97	2	0	11.5	5	0	1	0	0	0
147.25	1	1	1	0	1	0	1	1	1.71	2	0	12.4	4.7	0	1	0	0	0
144.05	1	0	1	0	0	0	0	0	1.58	2	0	12.4	5.5	1	1	0	0	0
164.35	0	1	1	0	1	0	0	1	0.56	2	0	14.1	4.9	1	1	0	0	0
156.55	0	0	1	2	1	0	0	1	1.14	2	0	12.8	5.3	0	0	0	0	0
158.35	0	1	1	0	1	1	0	1	0.47	2	0	11.8	5.1	0	0	0	0	0
147.45	1	1	1	0	1	0	0	0	2.08	2	0	12	4.8	0	0	0	0	0
150.7	0	0	1	1	1	0	0	1	1.47	2	0	12.3	4.8			0	0	0
149.65	1	1	0	0	1	0	0	1	1.43	2	0	13.9	4.9	0	0	0	0	0
157.05	0	1	1	0	1	0	1	1	1.25	2	0	9.2	5.2	0	1	0	0	0
149.45	1	1	1	1	1	0	1	1	1.1	2	0	12.8	4.8	1	1	0	0	0
147.4	1	1	1	0	1	0	0	1	0.655	2	0	13.3	5	1	1	0	0	0
151.1	0	0	1	0	1	0	0	1	0.81	2	0	10.1	4.8	1	1	0	0	0
155.15	0	0	1	1	1	0	0	0	1.5	2	0	11.5	4.5	1	1	1	1	0
149.55	1	0	1	2	1	0	0	0	0.09	1		12.5	5.4	0	0	0	0	0
148.65	1	0	1	0	1	0	0	0	0.17	2	0	12.8	4.7	1	1	0	0	0
147.85	1	1	1	1	1	0	0	0	2.013	2	0	11.5	4.9	0	1	0	0	0
149	1	1	1	2	1	0	0	1	1.5	2	0	12.2	5.1	0	0	0	0	0
141.1	1	0	1	0	1	0	0	0	0.42	2	0	11.3	4.5			0	0	1
162.25	0	1	1	0	1	0	0	0	1.256	2	0	11.9	5	0	0	0	0	0
147.75	1	0	1	0	1	0	0	0	1.29	2	0	13.2	4.8	1	0	1	1	0
149.45	1	0	1	0	1	0	0	0	1.88	2	0	14.2	5	0	1	0	0	0
155.05	0	1	0	2	1	0	0	0	1.73	2	0	11		0	0	0	0	0
150	0	1	1	0	1	0	0	1	2.47	2	0	11.8	4.7	1	1	0	0	0
145.7	1	1	1	2	1	1	0	1	0.03	1		10.9	5.2	0	0	0	0	0
145.35	1	1	1	2	0	0	0	1	0.944	2	0	11.2	4.6	0	0	0	0	0
145.45	1	0	1	0	1	0	0	1	0.07	1		12.4		1	1	0	0	0
157.15	0	0	1	1	1	0	0	0	0.93	2	0	12.8	5	0	0	0	0	0
152.8	0	0	1	0	1	1	0	1	1.95	2	0	10.1	5.1	0	0	0	0	0
144.95	1	1	1	1	1	0	0	1	0.7	2	0	10.8	4.5		0	0	0	0
148.8	1	1	1	0	0	1	0	1	0.301	2	0	12	5	0	0	0	0	0
148.55	1	0	1	0	1	0	0	1	1.22	2	0	10.7	5.1	0	0	0	0	0
149.6	1	0	1	2	1	0	0	1	2.48	2	0	12.3	5.1	0	0	1	0	0
156.9	0	1	1	0	1	0	0	1	0.477	2	0	12.1	5.6	0	0	0	0	0
168.85	0	0	1	0	0	0	1	1	0.817	2	0	11.5	5.3	0	0	1	0	0
154.3	0	1	1	0	1	1	0	1	1.51	2	0	11.9	4.9	1	1	0	0	0
158.05	0	1	1	2	1	0	0	1	1.53	2	0	8.9	4.6	0	0	0	0	0
155	0	1	1	0	1	0	0	1	1.59	2	0	11.7	4.6
154.1	0	1	0	0	0	0	0	0	2.31	2	0	11.5	4.6	0	0	1	0	0
152.15	0	1	1	0	0	0	0	1	1.524	2	0	10.9	5.9	0	0	0	0	0
153.4	0	1	1	0	0	0	0	0	1.38	2	0	10.4	5	1	1	1	1	0
153.65	0	1	1	0	1	0	1	0	1.285	2	0	11.2	5.4	0	0	0	0	0
158.35	0	0	1	1	1	0	0	1	0.84	2	0	13.1	4.9	1	1	0	0	0
151.25	0	1	1	2	0	0	0	0	0.27	2	0	12.1	5.3	0	0	0	0	0
146.35	1	0	1	2	1	0	0	1	0.58	2	0	14.5	5			0	0	0
144.45	1	0	1	2	1	0	0	0	2.039	2	0	10.7	5.1	0	0	0	0	0
146.7	1	0	1	2	1	0	0	1	1.76	2	0	13.5	5	0	0	0	0	0
152.7	0	0	1	0	1	0	0	0	2.13	2	0	12	5.6	0	1	0	0	0
153.6	0	0	1	0	1	0	0	0	0.73	2	0	11.5	4.9	0	0	0	0	0
160.35	0	0	1	0	0	0	0	0	2.25	2	0	12	5.2	1	0	0	0	0
151.75	0	1	1	2	1	0	0	1	1.51	2	0	10.8	4.7	0	0	0	0	0
155.85	0	0	1	0	1	0	0	1	1.78	2	0	11.9	4.4	0	0	0	0	0
148.45	1	1	1	0	0	0	0	1	1.13	2	0	13.7	5.6	0	0	0	0	0
153.45	0	1	1	0	1	0	0	1	1.2	2	0	13.8	4.9			0	0	0
148.3	1	0	1	2	1	0	0	0	1.71	2	0	11.8	5.4	0	1	0	0	0
147.4	1	1	1	2	1	0	0	1	1.345	2	0	13	4.7	1	1	1	1	0
153.1	0	0	1	0	1	0	0	1	2.43	2	0	11.8	5.2	0	0	0	0	0
153.5	0	1	1	0	1	0	0	0	1.1	2	0	13	4.8	0	0	0	0	0
158.55	0	0	1	0	1	0	0	1	0.32	2	0	11.9	5.2	0	0	1	1	0
151.05	0	0	1	0	1	0	1	1	0.54	2	0	12.8	4.6	0	0	0	0	0
148.45	1	0	1	0	1	0	1	1	0.57	2	0	9.4	5.4	0	0	0	0	0
153.95	0	1	1	0	1	0	1	1	0.935	2	0	10.7	4.9	0	1	0	0	0
149.15	1	0	1	1	0	0	0	0	1.14	2	0	6.6	4	1	0	1	1	0
150.15	0	0	1	2	0	0	0	0	1.94	2	0	11.8		1	0	1	1	0
145.6	1	1	1	0	0	0	0	1	1.62	2	0	8.2	4.4	0	0	0	0	0
152.35	0	1	1	2	1	0	1	0	0.51	2	0	13.1	4.4	1	0	0	0	0
151.55	0	0	1	0	1	0	0	1	0.54	2	0	10	4.8	0	1	0	0	0
151.05	0	0	1	2	1	0	0	1	0.09	1		11.9	5	1	1	0	0	0
151.05	0	1	1	0	1	0	0	1	1.3	2	0	12.5	5.1			1	0	0
151.8	0	0	1	0	0	0	0	0	1.59	2	0	11.7	4.7	0	0	0	0	0
165.95	0	1	1	2	1	0	0	1	1.81	2	0	12.8		0	0	0	0	0
155	0	0	1	0	1	0	0	1	0.12	2	0	12.6	5	0	0	0	0	0
151.05	0	1	1	1	1	0	0	1	2.1	2	0	12.1	4.9			0	0	0
157.65	0	0	1	0	1	0	0	0	1.91	2	0	12.9	4.8
153.85	0	0	1	0	0	0	0	1	1.47	2	0	9.6	4	0	0	0	0	0
162.55	0	0	1	0	1	0	0	0	2.01	2	0	10.1	5	0	0	0	0	0
149.5	1	0	1	0	0	0	0	1	1.61	2	0	10.2	5.3	0	0	0	0	0
153.75	0	1	1	0	1	0	0	0	2.12	2	0	13.7	4.7	0	1	0	0	0
142.75	1	1	1	0	1	0	0	1	0.69	2	0	11.1	5.1	0	0	0	0	0
150.1	0	0	1	2	1	0	0	0	1.18	2	0	13.4	4.9	0	1	0	0	0
158.6	0	1	1	0	1	0	0	0	1.54	2	0	11.6	4.9
145.35	1	1	0	0	0	0	0	0	0.05	1		12.5	5.5		0	0	0	0
162.65	0	1	1	0	0	0	1	0	1.59	2	0	6		0	0	0	0	0
150.15	0	0	1	0	1	0	0	1	0.26	2	0	11.6		0	0	0	0	0
152.65	0	0	1	1	1	0	0	0	0.04	1		10.5	5.4	1	1	1	1	0
148.95	1	0	1	1	1	0	0	1	0.448	2	0	13	5.2	1	1	0	0	0
155.85	0	1	1	2	1	0	1	1	2.24	2	0	10.6	5	0	0	0	0	0
153.45	0	1	0	0	1	0	0	1	1.06	2	0	11.3		0	0	0	0	0
156.75	0	1	1	0	1	0	0	0	1.4	2	0	10.9	5.4	0	1	0	0	0
155.55	0	0	1	1	0	0	0	0	1.52	2	0	9.8		0	1	0	0	0
153.65	0	1	1	0	1	0	0	0	1.5	2	0	12.4	4.9			1	1	1
155.95	0	0	1	0	1	0	0	1	2.32	2	0	13.2	4.5	0	1	0	0	0
156.45	0	1	1	0	1	0	0	1	0.12	2	0	11.2	5.7	0	0	0	0	0
156.4	0	1	1	2	1	0	0	1	1.984	2	0	13.2	4.6	1	0	1	1	0
155.85	0	0	1	0	1	0	0	0	1.23	2	0	12.4	4.3	0	0	0	0	0
159	0	0	0	0	1	0	0	0	2.3	2	0	12.3	4.8	1	1	0	0	0
153.9	0	0	1	0	1	0	0	0	1.32	2	0	13.1	4.9	1	1	0	0	0
145.45	1	0	1	0	1	0	0	1	0.66	2	0	10	5.3			0	0	0
148.5	1	0	1	1	1	0	0	1	0.36	2	0	11	5.1			0	0	0
149.35	1	1	1	0	1	0	0	1	1	2	0	14.1	4.6	0	0	0	0	0
161.15	0	1	1	1	1	0	0	0	1.82	2	0	12.9	4.9			0	0	0
148.25	1	0	1	0	1	0	0	1	1.07	2	0	13.1	4.7	1	1	0	0	0
149.35	1	1	1	0	1	0	0	1	1.85	2	0	9.5	4.8	1	1	0	0	0
142.7	1	1	1	0	1	0	0	0	2.45	2	0	10.7	4.9			1	1	0
158.25	0	1	1	0	1	0	0	1	1.345	2	0	12.5	5.3	0	0	0	0	0
150.55	0	0	1	0	1	0	0	1	2.06	2	0	12.1	4.9	1	1	0	0	0
139.8	1	0	1	0	1	0	0	1	1.28	2	0	10.6	4.6	0	1	0	0	0
152.85	0	1	1	0	1	0	0	1	1.54	2	0	12.2	5.2	0	0	0	0	0
155.75	0	0	1	1	1	0	0	1	1.26	2	0	11.3	5.2	0	1	0	0	0
144.55	1	0	1	0	1	0	0	1	2.32	2	0	11.2		0	0	0	0	0
149.55	1	1	1	0	1	0	0	1	0.828	2	0	11.4	5.1	0	0	0	0	0
153.1	0	0	1	0	1	0	0	0	1.11	2	0	12.5	4.3	0	0	0	0	0
149.85	1	0	1	2	1	0	1	1	2	2	0	11.7		0	0	0	0	0
147.6	1	1	1	0	1	0	0	0	1.66	2	0	9.5	5.6			0	0	0
145.1	1	0	1	1	0	0	0	1	0.75	2	0	13	3.8	1	0	1	0	0
148.95	1	0	1	0	1	0	0	1	0.479	2	0	12.4	5.1	0	1	0	0	0
153.85	0	0	1	0	1	0	0	1	2.098	2	0	9.1	5.2	0	0	0	0	0
154.45	0	0	1	0	1	0	0	1	1.02	2	0	12.6		0	0	1	0	0
149.95	1	0	1	2	1	0	0	0	1.98	2	0	11.7	5.8	0	0	0	0	0
148.7	1	0	1	2	0	0	0	0	1.03	2	0	11.8		0	0	0	0	0
143.35	1	0	1	0	0	0	0	1	1.96	2	0	12.1	4.6	0	1	0	0	0
154.45	0	0	1	0	1	0	0	0	1.16	2	0	13.4	5.1			0	0	0
153.55	0	1	1	2	1	0	0	1	0.77	2	0	11		0	0	0	0	0
153.15	0	1	1	1	1	0	0	0	0.72	2	0	12	5.5	1	0	1	0	0
151.2	0	1	1	0	1	0	0	0	2.23	2	0	10.2	5.5	1	0	1	0	0
150.45	0	1	1	0	1	0	0	1	0.7	2	0	12.2	5.2	0	0	0	0	0
143.55	1	0	1	0	0	0	0	1	1.12	2	0	11.3	5.3	1	1	1	1	0
162.4	0	0	1	0	0	0	0	1	2.42	2	0	9.7	5.2			0	0	0
153.5	0	0	0	1	1	0	0	0	2.453	2	0	9.4	5.3	0	1	0	0	0
146.8	1	1	0	1	1	0	0	0	1.33	2	0	11.7	5	0	0	0	0	0
153.45	0	1	1	0	1	1	0	1	1.1731	2	0	12.2	4.9	0	0	0	0	0
152.95	0	1	1	0	1	0	0	0	1.55	2	0	12.8	4.9	0	0	0	0	0
148.05	1	1	1	0	1	0	1	0	0.47	2	0	11.7	4.9	0	0	0	0	0
146.25	1	0	1	2	1	0	0	1	1.492	2	0	11.5	5.4	0	0	0	0	0
154.15	0	1	0	2	1	0	0	0	1.38	2	0	12.6	5.4	1	0	1	0	0
155.25	0	1	1	0	1	0	0	1	0.99	2	0	11	5.8	0	0	0	0	0
152.45	0	1	1	0	0	0	0	0	0.42	2	0	11	4.5	0	0	0	0	0
146.45	1	0	1	0	1	1	0	1	0.88	2	0	11.4	5.3	1	0	0	0	0
140.45	1	0	1	1	0	0	0	1	1.032	2	0	9.7	4.8	0	0	0	0	0
154.4	0	1	1	0	1	0	0	1	0.4	2	0	11.6	4.7	0	0	0	0	0
148.45	1	1	1	2	1	1	1	1	2.49	2	0	11.2	4.4					0
145.4	1	1	1	1	1	0	0	1	1.277	2	0	13.1	4.5	0	0	0	0	0
153.15	0	0	1	0	0	0	0	0	0.516	2	0	11	5.2	0	0	0	0	0
148.6	1	0	1	0	1	0	0	0	1.153	2	0	12.2	5.1	0	0	0	0	0
165.05	0	1	1	0	1	0	0	1	1.3	2	0	12.3	4.8	0	0	0	0	0
153.65	0	1	1	2	1	0	1	0	2.48	2	0	10.6	4.6	0	0	0	0	0
158.4	0	1	1	0	1	1	0	1	1.37	2	0	10.6	4.6	1	1	0	0	0
151.3	0	1	1	0	1	0	0	0	0.48	2	0	13.3	4.7	1	0	1	1	0
143.05	1	0	1	0	1	0	0	0	0.61	2	0	11.2	4.7			0	0	0
156.2	0	0	1	0	1	0	0	1	1.22	2	0	14.5	5.1	0	0	0	0	0
149.55	1	1	1	2	1	0	0	1	2.12	2	0	12.7	5.1	0	0	1	0	0
155.1	0	0	1	0	1	0	0	1	0.75	2	0	11.6		0	0	0	0	0
157.1	0	1	1	0	1	0	1	1	1.634	2	0	13.2	5.1	1	1	0	0	0
159.4	0	1	1	0	0	0	0	1	1.55	2	0	11.3	5.5	0	0	0	0	0
153.55	0	1	1	0	1	0	0	1	0.81	2	0	12.5	5.3	0	0	0	0	0
153.25	0	0	1	0	0	0	0	1	0.77	2	0	11.9	5.1	0	0	0	0	0
156	0	1	1	0	1	0	1	1	1.11	2	0	11.8	4.7	0	0	0	0	0
156.5	0	0	1	0	1	0	0	1	1.75	2	0	9.8	5.1	0	0	0	0	0
150.4	0	0	1	0	0	0	0	0	0.62	2	0	10.9	4.4	1	1	0	0	0
160.85	0	1	1	0	1	0	0	1	0.05	1		11.5	5.2	0	0	0	0	0
146.1	1	1	1	1	1	0	0	0	0.11	2	0	13.6	4.6			1	1	0
159.4	0	0	1	2	1	0	0	0	1.42	2	0	10.9	5	0	0	0	0	0
155.8	0	1	1	0	1	0	0	1	2.12	2	0	12.1	5		0	0	0	0
149.3	1	0	1	0	1	0	0	1	2.132	2	0	12.2	4.9	0	0	0	0	0
154.85	0	0	1	0	1	0	0	1	0.78	2	0	14.1	4.4	0	0	0	0	0
160.6	0	0	1	2	1	0	0	0	0.286	2	0	10	4.7	0	0	0	0	0
158.55	0	1	1	0	1	0	0	1	0.16	2	0	13.9	4.6	0	1	0	0	0
160.55	0	0	1	0	1	0	1	1	2.04	2	0	11.4	5.3	0	0	0	0	0
150.15	0	0	1	0	0	1	0	1	1.16	2	0	12.1	5.3	1	1	1	0	0
154.95	0	0	1	0	1	0	0	0	1.53	2	0	11.1		0	0	0	0	0
149.65	1	1	1	1	1	0	1	1	0.18	2	0	12.1	4.8	0	0	0	0	0
150	0	1	1	0	1	0	0	0	0.123	2	0	8.3	4.7			0	0	0
153.1	0	1	1	2	1	0	1	1	0.55	2	0	12.3		0	0	0	0	0
151.85	0	0	1	0	1	0	0	0	0.993	2	0	11.5	5.1	0	0	0	0	0
156.3	0	1	1	1	1	0	0	1	0.5	2	0	10.4	6.2	1	1	1	1	0
151.75	0	0	1	0	0	0	0	0	0.12	2	0	13	4.8	0	0	0	0	0
147.8	1	1	1	0	1	0	1	1	0.67	2	0	11.6	5.6	0	0	0	0	0
149.5	1	1	1	0	1	0	1	1	2.01	2	0	10.9	5	1	0	1	1	0
161.25	0	1	1	0	1	0	0	1	0.84	2	0	11.8	5.2	0	0	0	0	0
157.85	0	1	1	0	1	0	0	1	2.23	2	0	10.1	4.9	0	0	0	0	0
146.35	1	1	1	0	1	0	0	0	1.28	2	0	11.4	4.9			0	0	0
157.05	0	0	1	0	1	0	0	0	2.06	2	0	11.2	5	1	1	0	0	0
153.6	0	1	1	0	1	0	0	0	0.07	1		12.4	4.4	0	0	0	0	0
144.5	1	0	1	2	1	0	0	0	1.24	2	0	12.2	7	0	0	0	0	0
145.1	1	1	1	0	1	0	0	1	0.83	2	0	13.3	4.9	0	0	0	0	0
158.25	0	1	1	2	0	0	0	1	0.39	2	0	12.5	5
159.35	0	1	1	0	1	0	0	0	0.721	2	0	12.3	4.8	0	0	0	0	0
153.2	0	0	1	0	1	0	0	0	2.05	2	0	10.6	5.7			0	0	0
155.95	0	1	1	2	1	0	0	1	1.31	2	0	11.9	5.6	0	0	0	0	0
157.55	0	1	1	2	0	0	0	0	1.95	2	0	11.9	5	1	1	1	0	0
157.85	0	1	0	2	1	0	0	1	1.1	2	0	10.6	5.4			0	0	0
148.95	1	1	0	2	1	0	1	1	2.23	2	0	10.8	4.7			1	0	1
153.5	0	1	1	0	1	0	0	0	1.9	2	0	11.5	4.5	0	0	0	0	0
164.35	0	1	1	0	1	0	0	0	1.52	2	0	11.1	4.4	0	0	0	0	0
152.25	0	1	1	0	1	0	0	1	1.5	2	0	12.8	4.4	0	0	0	0	0
158.3	0	0	1	0	0	0	1	1	1.48	2	0	12.9	5	0	0	0	0	0
165.1	0	1	1	1	1	0	0	1	0.04	1		10.6	5.2	0	0	0	0	0
157.15	0	1	1	2	0	0	0	0	0.8	2	0	11.2		0	1	0	0	0
149.95	1	0	1	0	1	0	0	1	0.4339	2	0	10.4	6	0	0	0	0	0
161.4	0	1	1	2	1	0	0	0	1.26	2	0	12.4	5.2	0	0	0	0	0
153.65	0	0	1	1	0	1	0	0	0.85	2	0	11.4	4.7			0	0	0
150.5	0	0	1	2	1	0	0	1	0.42	2	0	12.4	5.3	0	0	0	0	0
161.35	0	0	1	0	0	1	0	1	1.54	2	0	10.4	4.9	0	0	1	1	0
153.6	0	0	1	0	1	0	0	1	0.73	2	0	11.9		1	1	0	0	0
158.05	0	1	1	0	1	0	0	0	2.09	2	0	11.7	4.2	0	0	0	0	0
156.95	0	1	1	0	1	0	0	0	2.04	2	0	11.4	4.7			0	0	0
142.7	1	0	1	0	1	0	0	0	1.94	2	0	11.2	4.8		0	0	0	0
143.7	1	0	1	2	1	0	0	1	2.33	2	0	13.3	5.2	0	0	0	0	0
162.05	0	1	1	0	0	0	0	0	1.92	2	0	10	5			0	0	0
151.5	0	0	1	0	1	0	0	1	0.04	1		13	4.7	0	1	0	0	0
145.45	1	0	1	0	1	0	0	1	0.56	2	0	10.6	5.2	0	0	0	0	0
160.95	0	1	1	0	1	0	0	1	1.48	2	0	11.7	4.9	0	0	0	0	0
156.6	0	1	1	0	1	0	0	1	0.79	2	0	12.8	4.9	0				0
142.65	1	0	1	1	1	0	0	0	0.35	2	0	14.1	5.2			0	0	0
146.75	1	1	1	1	1	0	0	1	2.13	2	0	11.8	5.1	0	0	0	0	0
150.55	0	1	0	2	1	0	0	1	0.32	2	0	12	5		0	0	0	0
161.85	0	1	1	0	0	0	0	1	1.83	2	0	10.7	5.9	0	0	0	0	0
164.1	0	1	1	1	1	0	0	1	1.26	2	0	11.9	4.7			1	0	1
157.85	0	1	1	0	1	0	0	0	2.472	2	0	12	4.9	0	0	0	0	0
144.5	1	1	1	0	0	0	0	0	2.41	2	0	7.3	4.2	0	0	0	0	0
150.75	0	1	1	0	1	0	0	1	1.49	2	0	12.1	5	0	0	0	0	0
150.05	0	0	1	0	1	0	0	1	1.13	2	0	11.9	4.4	0	0	0	0	0
156.85	0	0	1	2	1	0	0	0	0.36	2	0	13.3	4.5	0	0	0	0	0
150.15	0	1	1	0	0	0	0	1	2.26	2	0	12.4	4.5	0	0	0	0	0
155.5	0	0	1	0	1	0	1	1	0.66	2	0	11.4	5.1	0	0	0	0	0
155	0	0	1	0	1	0	0	0	1.86	2	0	10.8	5			1	0	1
155.5	0	0	1	0	1	0	0	0	0.83	2	0	12.3	4.5	0	0	0	0	0
165.25	0	0	1	0	1	0	0	1	0.12	2	0	9.4	5.3	1	1	0	0	0
150.6	0	1	1	2	1	1	0	1	2.41	2	0	11.8	5.3	0	0	0	0	0
157.45	0	0	1	2	1	0	0	1	0.89	2	0	12.9		0	0	0	0	0
144.9	1	1	1	0	1	0	0	1	0.63	2	0	11.8	5.2	0	1	0	0	0
151.45	0	0	1	0	1	0	0	1	2.36	2	0	11.7	4.9			1	1	0
163.15	0	0	1	0	0	0	0	0	0.83	2	0	11	4.8	1	0	1	0	0
155.45	0	0	1	0	0	0	0	1	2.39	2	0	11.4	4.6	1	1	0	0	0
139.25	1	0	1	0	1	0	0	1	1.38	2	0	13.2
155.5	0	0	1	0	1	0	0	0	2.2	2	0	13.2	4.5			0	0	0
153.55	0	1	1	0	1	0	0	0	0.71	2	0	11.4	4.3			0	0	0
156.4	0	1	0	0	1	0	0	0	0.67	2	0	11.6	5.2	0	1	0	0	0
148.5	1	0	1	0	1	0	0	1	0.7	2	0	10.1	5.3			0	0	0
155.85	0	1	1	0	1	0	0	1	0.68	2	0	12.9	5	0	1	0	0	0
153.25	0	1	1	2	1	0	0	1	1.68	2	0	13.2	4.8			1	1	0
158.8	0	1	1	0	1	0	0	1	0.6357	2	0	11.4	5.6	0	0	0	0	0
149.1	1	0	1	2	1	0	0	0	1.65	2	0	8	4.8	0	0	0	0	0
155.1	0	0	1	0	1	0	0	0	0.69	2	0	12.3	5.9	0	0	0	0	0
150.85	0	0	1	0	1	0	0	1	2.32	2	0	12.5	5.3	0	0	0	0	0
153.45	0	1	1	0	0	0	0	0	0.02	1		12.1	4.9			0	0	1
153.4	0	0	0	2	0	0	0	0	0.6	2	0	14.2	5.4		0	0	0	0
157.55	0	1	1	0	1	0	0	1	0.06	1		14	4.3	1	1	0	0	0
151.05	0	0	1	0	0	0	0	1	1.02	2	0	11.5	5.3	0	0	0	0	0
157.75	0	0	1	0	1	0	0	1	1.169	2	0	9.6	5.5	0	1	0	0	0
158.7	0	1	1	0	1	0	0	1	1.89	2	0	13.3	4.8	0	1	0	0	0
156	0	1	1	0	1	0	1	0	1.2	2	0	11.9	5			1	1	0
161.85	0	1	1	0	1	0	1	1	0.43	2	0	10.9	4.3	0	0	0	0	0
160.05	0	0	1	0	1	0	0	0	2.35	2	0	12.2	4.8	0	0	0	0	0
151.35	0	0	1	1	1	0	0	0	2.11	2	0	10.9	4.9			0	0	0
146.25	1	1	1	0	1	0	0	1	2.35	2	0	10.5		0	0	0	0	0
156.6	0	1	1	2	1	0	0	1	2.17	2	0	11.9	5.1			0	0	0
153.55	0	0	1	1	1	0	0	1	2.224	2	0	10.4	4.9	1	1	0	0	0
149.85	1	1	1	2	1	0	0	0	1.08	2	0	12.4	5	0	0	0	0	0
146.4	1	1	1	0	1	0	0	1	0.72	2	0	12.5	4.8	0	1	0	0	0
162.3	0	0	1	0	1	0	0	1	1.39	2	0	11.1	5.2	0	0	0	0	0
162.2	0	1	1	0	1	0	0	1	1.68	2	0	12.4	5.7	0	0	0	0	0
141.4	1	0	1	0	1	0	0	1	0.2	2	0	11	5.1	0	0	0	0	0
155.45	0	0	1	1	1	1	0	1	0.04	1		12	4.9	0	0	0	0	0
160.15	0	1	1	1	1	0	0	0	1.23	2	0	11.4	5.3			0	0	0
150.2	0	0	1	0	1	0	0	0	1.53	2	0	12.2	4.8	0	0	0	0	0
159.15	0	0	1	1	0	0	0	0	0.99	2	0	8.5	5.3	0	0	0	0	0
159	0	1	1	2	1	0	1	1	2.07	2	0	12.8	4.7			0	0	0
152.65	0	1	1	1	1	0	1	1	0.961	2	0	11.4	4.9	0	0	0	0	0
151.15	0	0	1	1	0	0	0	0	1.569	2	0	9.9	4.8	1	1	1	1	0
150.1	0	0	1	0	1	0	0	1	0.304	2	0	10.9	4.3	0	0	0	0	0
141.6	1	1	1	0	1	0	1	1	2.19	2	0	12	5.2	0	0	0	0	0
166.35	0	1	1	1	0	0	1	1	0.003	1		13.3	5.6	0	0	0	0	0
149.95	1	1	1	2	1	0	0	1	1.887	2	0	10.3	5.5	0	0	0	0	0
145.15	1	1	1	1	1	0	0	0	1.44	2	0	10.1	4.7	0	0	0	0	0
157.45	0	1	0	0	1	0	1	0	0.33	2	0	13.5	4.8	0	0	0	0	0
153	0	0	1	2	1	0	0	0	0.84	2	0	12.5	4.7
163.45	0	0	1	0	1	0	0	1	0.67	2	0	13.1	5	0	0	0	0	0
160.5	0	1	1	0	1	0	0	1	1.19	2	0	11.4	5	1	0	1	0	0
154.45	0	1	1	0	1	0	0	1	0.04	1		12.4	5.2	0	1	0	0	0
150.65	0	0	1	2	1	1	0	1	0.629	2	0	10.6	5.3	0	0	0	0	0
160.6	0	1	1	2	1	0	0	1	1.49	2	0	13.1	4.8	0	0	0	0	0
153.9	0	0	1	0	1	0	0	1	0.61	2	0	8.2	5.1	1				0
154.3	0	0	1	0	0	0	0	0	0.668	2	0	10.4	4.9			0	0	1
147.6	1	0	1	1	1	0	0	1	2.47	2	0	7.8	5.2	0	1	0	0	0
153.15	0	1	1	0	1	0	0	1	0.224	2	0	10	5.1	0	0	0	0	0
153.75	0	0	1	0	1	0	0	0	0.893	2	0	11.1	5.6	0	0	0	0	0
151.1	0	0	1	0	1	0	0	0	0.2	2	0	12	4.7	0	0	0	0	0
153.55	0	1	1	0	1	0	0	1	1.239	2	0	12	5.2	1	1	0	0	0
156.35	0	1	1	0	1	0	0	1	0.04	1		8.6		0	0	0	0	0
149	1	1	1	0	1	0	0	0	0.29	2	0	12.5	5.6	0	0	0	0	0
152.55	0	0	1	0	1	0	0	1	1.5745	2	0	11.8	5.2	0	0	0	0	0
156	0	0	1	0	1	0	0	0	1.1	2	0	13.1	4.6	1	1	0	0	0
155.15	0	1	1	0	0	0	0	1	1.89	2	0	11.7		0	0	0	0	0
155.3	0	1	1	2	1	0	0	1	1.73	2	0	12.2		0	0	0	0	0
148.65	1	0	1	2	1	0	0	1	2.39	2	0	13.2	4.8	0				0
156.1	0	1	1	2	1	0	0	1	1.207	2	0	10.4	5.1	0	0	0	0	0
156.05	0	1	1	1	1	0	0	0	1.33	2	0	11.2	4.6	0	0	0	0	0
153.55	0	1	1	0	1	0	1	1	1.024	2	0	10.2	5.2			0	0	0
149.85	1	1	1	0	1	0	0	0	0.64	2	0	11.6	4.6	0	0	0	0	0
155.55	0	1	1	0	0	0	0	0	0.86	2	0	7.8	5	0	0	0	0	0
147.2	1	1	1	2	1	0	0	1	1.12	2	0	12.7	5.2	0	0	0	0	0
155.75	0	1	1	2	0	0	0	1	1.29	2	0	14	5.1	0	0	0	0	0
142.05	1	0	1	2	1	0	0	0	2.27	2	0	11	4.4	1	1	0	0	0
144.95	1	0	1	0	1	0	0	1	1.87	2	0	11.8	7.5			0	0	0
145.25	1	1	1	0	1	0	0	0	1.024	2	0	12.5	5	0	1	0	0	0
150.55	0	0	1	0	1	0	0	1	1.18	2	0	11	5	0	0	0	0	0
150.9	0	1	1	2	1	0	1	1	1.18	2	0	9.8	4.4	1	0	0	0	0
147.2	1	0	1	2	1	0	0	1	0.92	2	0	12.4	4.4	0	0	0	0	0
150.3	0	1	1	0	1	0	0	1	0.572	2	0	13	5.4	0	1	0	0	0
155.55	0	0	1	0	1	0	0	1	1.29	2	0	12.5		1	1	0	0	0
148.85	1	1	1	0	1	0	1	1	1.7	2	0	11.7	5.3
148.2	1	1	1	2	0	0	1	1	1.19	2	0	13.7		1	0	1	1	0
162.3	0	0	1	2	0	0	0	0	1.407	2	0	11.9	5.3	0	0	0	0	0
148.45	1	1	1	0	1	0	0	1	2.31	2	0	8.8	5.5
157.65	0	1	1	0	1	0	0	1	1.16	2	0	11.9	5.7			0	0	0
159.25	0	1	1	0	1	0	0	1	0.56	2	0	13.2	4.9	0	0	0	0	0
146.9	1	1	1	0	1	0	0	1	1.35	2	0	12.9	5.1
155.5	0	1	1	0	1	0	0	0	0.848	2	0	9.9	5.1	0	0	0	0	0
154.95	0	1	1	0	1	0	0	1	0.33	2	0	10.5	5.1	0	1	0	0	0
156.1	0	1	1	0	1	0	0	0	1.15	2	0	9.7	5.1		0	0	0	0
163.65	0	1	1	0	1	0	0	0	2.23	2	0	12	5.8	1	0	0	0	0
143.45	1	0	1	0	1	0	0	0	2.31	2	0	11.5	5			0	0	0
156.7	0	0	1	0	0	0	0	0	1.15	2	0	12.2		0	0	0	0	0
156.6	0	1	1	1	1	0	0	1	0.4	2	0	12.2	4	0	0	0	0	0
156.7	0	1	1	1	1	0	0	0	1.265	2	0	10.1	4.8	0	0	0	0	0
147.15	1	1	1	0	1	0	0	0	1.3	2	0	11.7	5.1	0	0	0	0	0
147.3	1	0	1	0	1	0	0	1	2.46	2	0	10.5	4.2	0	0	0	0	0
148.15	1	0	1	0	0	0	0	1	1.52	2	0	10.4	5.2	1	0	1	0	0
153.8	0	1	1	2	1	0	0	0	0.11	2	0	10.7	4.3	0	0	0	0	0
146.65	1	0	1	1	1	0	0	1	2.04	2	0	13.1	4.8	1	1	0	0	0
149.4	1	1	1	0	1	0	1	1	1.15	2	0	12.7	4.8	0	0	0	0	0
153.3	0	1	1	0	0	0	0	1	0.4	2	0	12.5	5.1	1	1	1	1	0
160.15	0	1	1	0	1	0	0	0	1.6974	2	0	10.9	5.4	0	0	0	0
143.35	1	0	1	2	1	0	0	1	1.01	2	0	11.9	4.7			1	1	0
151.55	0	0	1	1	1	0	1	0	1.54	2	0	11.4		0	0	0	0	0
153	0	0	1	1	1	0	0	1	0.04	1		9.7	4.7	1	1	0	0	0
157.65	0	0	1	0	1	0	0	0	1.29	2	0	10.6	5.3	0	1	0	0	0
160.4	0	1	1	0	1	0	0	1	2.242	2	0	10.5	4.8	0	0	0	0	0
156.4	0	1	1	2	1	0	0	1	1.09	2	0	10.7	4.6	0	0	0	0	0
161.35	0	0	1	2	1	0	0	0	0.4	2	0	12.4	5.1	0	0	0	0	0
151.05	0	0	1	1	1	0	0	1	0.51	2	0	11.9		0	0	0	0	0
147.45	1	0	1	0	1	0	0	1	1	2	0	11.1	5	1	1	1	1	0
144.55	1	1	1	0	1	0	0	0	1.59	2	0	12.8		0	1	0	0	0
153.45	0	1	1	2	1	0	0	0	1.2	2	0	12.4	4.9			1	1	0
152.25	0	0	1	2	1	0	0	1	2.45	2	0	12.5	4.6	1	1	0	0	0
148.05	1	0	1	2	0	0	0	1	1.49	2	0	12.4	6.1	1	0	1	1	0
148.5	1	1	1	1	1	0	1	0	2.36	2	0	10.6	5.1					0
149.05	1	1	1	0	1	0	0	1	1.41	2	0	11.6	4.5	0	0	0	0	0
156.55	0	1	1	0	0	0	0	1	0.31	2	0	12.8		0	0	0	0	0
155.45	0	1	1	1	1	0	0	1	1.94	2	0	11.1		0	0	0	0	0
157.45	0	1	1	0	1	0	0	1	0.56	2	0	12.8	5.4	0	0	0	0	0
150.35	0	1	1	1	1	0	0	0	2.04	2	0	13.1	4.7	0	1	0	0	0
157.45	0	0	1	0	0	0	0	0	1.13	2	0	12.2	4.7	0	0	0	0	0
147.15	1	1	1	0	1	0	0	1	0.83	2	0	11.9	5.9	0	0	0	0	0
153.85	0	1	0	0	1	0	0	1	1.82	2	0	10.8	4.6	1	0	0	0	0
153.15	0	1	1	0	1	0	1	0	0.05	1		9.8	5.4	0	0	0	0	0
159.25	0	1	1	2	1	0	0	1	2.15	2	0	11.5	4.9	0	0	0	0	0
156.45	0	1	1	0	1	0	0	1	1.28	2	0	12.3	5.3	0	0	0	0	0
147.85	1	1	1	2	1	0	0	0	2.29	2	0	13.2	4.3	0	0	0	0	0
151	0	1	1	0	1	0	0	1	0.4	2	0	12.6	4.9	1	1	0	0	0
156.15	0	1	1	0	1	0	0	1	0.776	2	0	11.3	3.8	0	0	1	0	0
155.45	0	1	1	0	1	0	0	1	1.9	2	0	10.2	4.1	0	0	0	0	0
150.25	0	1	1	1	1	0	0	0	1.83	2	0	10.8	4.8	1	1	0	0	0
153.05	0	1	1	0	1	0	0	1	2.27	2	0	13.4	4.5	0	0	0	0	0
155.75	0	1	1	2	1	0	0	1	2.23	2	0	12.1	5.4			0	0	1
169.95	0	1	1	0	1	0	0	1	0.98	2	0	10.5	5.1	0	0	0	0	0
154.55	0	1	1	0	1	0	0	1	1.264	2	0	14.3	5	1	0	1	1	0
152.85	0	1	1	2	0	0	0	1	1.48	2	0	12.3		0	0	0	0	0
162.85	0	0	1	0	1	0	1	1	1.5	2	0	8.5	5.2	0	0	0	0	0
152.45	0	1	1	0	1	0	0	1	0.283	2	0	8.6	5.3
152.25	0	1	1	0	1	0	0	1	0.4	2	0	11.2	4	0	0	0	0	0
156.25	0	1	1	0	0	0	0	1	2.3	2	0	12.5	5.1	1	1	0	0	0
162.15	0	1	1	0	1	0	0	1	1.32	2	0	12.5		0	0	0	0	0
146.6	1	1	0	0	1	0	0	1	1.29	2	0	11.2		0	0	0	0	0
152	0	0	1	1	1	0	0	1	0.367	2	0	10.5	4.9	0	1	0	0	0
142.55	1	0	1	1	1	0	0	1	1.82	2	0	12	4.5	0	0	0	0	0
155.95	0	1	1	0	1	0	0	1	0.45	2	0	13.6	5	0	0	0	0	0
153.45	0	0	1	2	1	0	0	0	0.687	2	0	11.7	5.2	0	0	0	0	0
148.4	1	0	1	0	1	0	0	0	1.629	2	0	9.6	5			1	1	1
152.05	0	0	1	1	1	0	0	1	0.98	2	0	11.5		0	0	0	0	0
147.25	1	0	1	0	1	0	0	1	1.84	2	0	11.8	4.8	1	1	0	0	0
155.15	0	0	1	1	1	0	0	1	1.9	2	0	13.4	5.2	1	1	1	1	0
149.15	1	0	1	2	1	0	1	1	1.29	2	0	11.8	4.9
153.35	0	1	1	0	1	0	1	1	2.31	2	0	9.4	4	0	0	0	0	0
150.25	0	0	1	0	0	0	0	0	1.93	2	0	13.6	4.7	0	1	0	0	0
155.15	0	0	1	0	1	0	0	1	0.11	2	0	12.9	5.2	1	0	1	0	0
157.7	0	0	1	0	0	0	0	1	1.11	2	0	11.9	4.4	1	0	0	0	0
151.65	0	1	1	0	1	0	0	0	0.04	1		11.3		0	0	0	0	0
139.55	1	1	1	0	1	0	0	1	1.805	2	0	12.5	5.4	0	0	0	0	0
148.6	1	0	1	0	1	0	0	0	2.2	2	0	9.6	5	0	0	0	0	0
152.6	0	1	1	0	1	0	1	1	1.289	2	0	10.9	5		0	1	0	0
149.65	1	1	1	0	1	0	0	1	0.04	1		12.8		0	0	0	0	0
147.7	1	1	0	0	1	0	0	0	1.09	2	0	11.8	4.9	1	1	0	0	0
147.35	1	1	1	0	1	0	0	1	0.45	2	0	11.4	4.7	0	0	0	0	0
153.25	0	1	1	0	1	0	0	1	1.31	2	0	10.3	4.6	0	0	0	0	0
150.4	0	1	1	1	1	0	0	0	1.77	2	0	10.9	4.9	1	1	1	1	0
154.15	0	1	1	2	1	0	0	1	1.61	2	0	11.5	4.6	0	0	0	0	0
155.2	0	1	1	0	1	0	1	1	0.8	2	0	12.7	5.3	0	0	0	0	0
161.15	0	1	1	0	0	0	0	1	1.23	2	0	11.9	4.8	1	1	0	0	0
160.6	0	1	1	1	1	0	0	1	1.48	2	0	12.2	4.8	0	0	0	0	0
151.7	0	1	1	0	1	0	0	0	1.19	2	0	12.8	5.2	0	0	0	0	0
144.7	1	1	1	0	1	0	0	0	1.043	2	0	12.7	4.7	0	0	0	0	0
152.85	0	1	1	0	1	0	1	1	1.142	2	0	12	4.7	0	1	0	0	0
159.7	0	1	1	2	1	0	0	1	1.12	2	0	14.4	4.9	0	0	0	0	0
161.5	0	1	1	1	1	0	0	0	1.891	2	0	10.9	5.5	0	0	0	0	0
149.85	1	1	0	0	1	0	0	0	1.374	2	0	7.5	5	0	0	0	0	0
143.35	1	1	1	2	1	0	0	1	1.16	2	0	11	5.4	0	1	0	0	0
160.2	0	1	1	0	1	0	0	1	0.87	2	0	12.5		0	0	0	0	0
154.3	0	1	1	0	1	0	0	1	1.72	2	0	11.3	4.6	0	0	0	0	0
148	1	0	1	0	0	0	0	0	1.28	2	0	13.8	4.8	0	0	0	0	0
131.05	1	0	1	2	1	0	0	0	2.22	2	0	10		1	1	1	0	0
154.85	0	1	1	0	1	0	0	1	0.653	2	0	12.5	5	1	1	0	0	0
146.25	1	0	1	2	1	0	0	0	1.46	2	0	13.1	5.2			0	0	0
145.8	1	1	0	0	1	0	0	0	1.32	2	0	13.5	4.9	0	0	0	0	0
148	1	1	0	2	1	0	1	0	0.444	2	0	11.1	5.6	0	0	0	0	0
154.4	0	1	1	0	1	0	0	0	0.38	2	0	9.5	5.7			0	0	0
161.75	0	0	1	0	1	0	0	0	2.28	2	0	11.9		0	0	0	0	0
152.9	0	0	1	0	1	0	0	0	1.67	2	0	11.6	5.1	0	0	1	1	0
155.45	0	0	1	1	1	0	0	1	1.18	2	0	11.1	5.4	0	0	0	0	0
154.6	0	1	1	0	1	0	0	1	1.061	2	0	11.4	5.4	0	0	0	0	0
154.65	0	0	1	0	1	0	0	0	1.79	2	0	12.3	4.4			1	0	0
153.9	0	0	1	0	0	0	0	0	0.755	2	0	11.9	5.2	0	0	0	0	0
166.25	0	0	1	1	1	0	0	1	2.04	2	0	11	4.9	0	0	0	0	0
157.8	0	1	1	1	1	0	0	1	1.33	2	0	13.7	5.1		0	0	0	0
151.65	0	0	1	2	1	0	0	0	1.77	2	0	12.9	4.9	0	0	0	0	0
153.15	0	0	1	0	1	0	0	1	1.26	2	0	12.4				0	0	0
162.3	0	1	1	2	1	0	0	1	0.9	2	0	11.3		0	0	0	0	0
157.1	0	1	1	2	1	0	0	1	0.2	2	0	9.7	4.8	1	1	1	1	0
148.55	1	1	1	0	0	0	0	0	1	2	0	11.6		0	0	0	0	0
151.1	0	0	0	0	1	0	0	1	1.519	2	0	12.5	5.7	0	0	0	0	0
158.15	0	1	1	0	1	0	1	0	1.444	2	0	9.3	4.5			0	0	0
156.25	0	0	1	0	1	0	1	1	0.628	2	0	11.8	5.1	0	0	0	0	0
152.45	0	0	1	2	1	0	0	0	1.08	2	0	12.1	6.3	0	0	0	0	0
159.45	0	1	1	0	1	0	0	1	1.921	2	0	13.1	5	0	0	0	0	0
151.55	0	0	1	2	1	0	0	1	0.86	2	0	13.6	5.2	0	0	0	0	0
162.45	0	0	1	2	1	1	1	1	1.81	2	0	11.4		0	0	0	0	0
151.3	0	1	1	1	0	0	0	0	0.21	2	0	8.3	5.4			0	0	0
155.85	0	1	1	0	1	0	0	1	1.405	2	0	10.7	5.7	0	1	0	0	0
150.75	0	0	1	0	1	0	0	1	1.274	2	0	12.4	5	0	0	1	0	0
151.5	0	1	1	2	1	0	0	1	1.33	2	0	12.2	4.9	0	0	0	0	0
145.4	1	0	1	0	0	0	0	0	0.24	2	0	12.2	5	1	1	0	0	0
151.9	0	0	1	0	0	0	0	0	1.51	2	0	12.8		0	0	0	0	0
151.75	0	0	1	2	1	0	0	1	0.82	2	0	10.3	4.7	1	0	1	1	0
137.65	1	1	1	2	1	0	0	0	0.81	2	0	12.3	4.4	0	0	0	0	0
157.4	0	1	1	0	0	0	0	1	1.84	2	0	12.6	5.4			0	0	0
148.7	1	1	1	0	0	0	0	1	0.58	2	0	11.3	5.1	0	0	0	0	0
155.8	0	0	1	0	1	0	0	1	1.15	2	0	11.3	5.4	0	0	0	0	0
149.6	1	0	1	0	1	1	0	1	0.75	2	0	7.4	4.9	0	1	0	0	0
151.05	0	0	1	1	0	0	0	1	0.84	2	0	13.6	5			1	1	0
155.05	0	1	1	2	0	0	0	1	0.775	2	0	10.9	5.2	1	1	0	0	0
147.35	1	1	1	2	0	0	0	1	1.19	2	0	12.8	5.9	0	0	0	0	0
149.05	1	0	1	0	1	0	0	0	2.055	2	0	12.7	4.9	0	0	0	0	0
150.8	0	1	1	0	1	0	0	1	0.9	2	0	11.8		0	0	0	0	0
165.5	0	1	1	1	1	0	0	0	2.395	2	0	12.5	4.8	0	0	0	0	0
153.1	0	1	1	0	1	0	0	0	0.9748	2	0	11.6	5.2		0	0	0	0
152	0	1	1	0	1	0	1	1	1.213	2	0	9.8	5.6	1	1	0	0	0
144.25	1	1	1	2	1	0	0	1	1.533	2	0	11.8	4.6	0	0	0	0	0
150.1	0	0	1	1	0	0	0	1	1.66	2	0	12.9	4.8	0	0	1	1	0
151.75	0	1	1	0	1	0	1	1	0.96	2	0	11.2	5.2	0	1	0	0	0
154.8	0	1	0	0	0	0	0	1	1.28	2	0	9.7	5.1			0	0	0
157.6	0	0	1	1	1	0	0	1	1.08	2	0	13.4	5	0	0	0	0	0
151.5	0	0	1	2	1	0	0	0	1.12	2	0	12.9	4.7	0	0	0	0	0
153.55	0	1	1	0	1	0	0	1	1.6	2	0	12.5		0	0	0	0	0
137.95	1	0	1	2	1	0	0	1	2.09	2	0	14.1	5.3	0	0	0	0	0
152.35	0	1	1	0	1	0	0	1	1.12	2	0	10.7		0	0	0	0	0
151.65	0	1	1	0	1	0	0	1	2.03	2	0	9.4	5.3	0	0	0	0	0
152.9	0	1	1	0	1	0	0	0	0.143	2	0	10.8	5.4	0	1	0	0	0
147.05	1	0	1	2	0	0	0	0	1.76	2	0	11.4	8.1			1	1	1
145.1	1	0	1	1	0	0	0	1	0.8	2	0	11.8	4.6	0	0	0	0	0
154.35	0	1	1	0	1	0	0	0	1.349	2	0	11.9	5.1	0	0	0	0	0
147.35	1	1	1	0	1	0	0	0	0.56	2	0	11.2	5.1	0	0	0	0	0
151.65	0	0	1	0	0	0	1	1	2.42	2	0	10.8	5.3	0	0	0	0	0
147.45	1	1	1	0	1	0	0	1	1.46	2	0	11.3	5.2	0	0	0	0	0
150.15	0	1	1	1	1	0	0	0	0.59	2	0	12.7	4.9	1	1	0	0	0
155.25	0	1	1	1	0	0	0	1	1.37	2	0	11.4	5.3	0	0	0	0	0
162.45	0	1	1	2	1	0	0	1	1.44	2	0	11.5		0	0	0	0	0
148.35	1	0	1	0	1	0	0	1	0.82	2	0	12.8	5	0	0	0	0	0
145.55	1	0	1	2	1	0	0	1	1.665	2	0	9.4	4.8	0	0	0	0	0
153.75	0	0	0	0	1	0	0	0	1.54	2	0	11.9		0	0	0	0	0
154.35	0	1	1	0	1	0	0	1	0.164	2	0	13.2	5.6	0	0	0	0	0
156.45	0	1	1	0	1	1	1	1	0.82	2	0	12		0	0	0	0	0
154.15	0	0	1	0	1	0	0	1	1.41	2	0	12.2	4.8	0	0	0	0	0
150.05	0	0	1	0	0	0	1	1	2.131	2	0	11.1	5.4	0	0	0	0	0
148.95	1	0	1	0	1	0	0	1	1.3	2	0	11.6	4.8	1	0	1	0	0
150.55	0	1	1	0	0	0	0	1	0.378	2	0	12.6	4.9	0	0	0	0	0
148	1	0	1	2	1	0	0	1	1.36	2	0	9.4		0	0	0	0	0
147.65	1	1	1	0	1	0	0	1	1.815	2	0	10.5	5.1	0	0	0	0	0
149.45	1	0	1	1	1	0	0	0	1.75	2	0	10.9		0	0	0	0	0
160.65	0	1	1	2	1	0	0	0	2.22	2	0	12.2	5.3	0	0	0	0	0
140.55	1	0	1	2	1	0	0	0	1.035	2	0	11.6	5.2	0	0	0	0	0
171.65	0	0	1	0	1	0	0	1	1.33	2	0	12.4	6.9	1	1	0	0	0
152.75	0	1	1	0	1	0	1	1	1.837	2	0	9.5	4.9	0	1	0	0	0
155.55	0	0	1	1	0	0	0	1	0.57	2	0	11.7	4.4	1	1	0	0	0
144.5	1	0	1	0	1	0	0	0	2.26	2	0	10.2	4	0	0	0	0	0
152.5	0	0	1	0	1	0	0	1	0.589	2	0	11	5	0	0	0	0	0
154.5	0	1	1	2	1	0	0	0	1.939	2	0	10.7	5.1	1	1	0	0	0
159.45	0	1	1	2	1	0	0	1	1.07	2	0	12.3	4.5			1	1	1
145	1	0	1	0	1	0	1	1	1.74	2	0	10.6	4.6	0	1	0	0	0
147.35	1	1	1	0	1	0	0	1	1.2	2	0	10.8	4	0	0	0	0	0
148.55	1	1	1	1	1	0	0	1	0.33	2	0	12.7	5.7	0				0
156.35	0	1	1	0	0	0	0	0	0.97	2	0	12.3	4.6		0	0	0	0
149.85	1	0	1	0	1	0	0	0	2.01	2	0	10.9	4.7	0	0	0	0	0
149.65	1	0	1	0	1	0	0	1	0.62	2	0	12.5	4.7	0	0	0	0	0
157.45	0	1	1	0	1	0	0	1	2.25	2	0	12.6	5	1	1	0	0	0
153.05	0	0	0	1	0	0	0	0	0.04	1		11		0	0	1	1	0
144.8	1	1	1	2	1	0	0	1	2.2	2	0	12.1	5	0	0	0	0	0
161.75	0	0	1	0	0	0	0	0	1.918	2	0	11.3	5.2	1	0	1	0	0
145.1	1	0	1	0	1	0	0	1	0.7	2	0	12		1	1	0	0	0
154.65	0	1	1	0	1	1	0	1	0.04	1		13.2	4.7	0	0	0	0	0
159.6	0	1	1	0	1	0	0	1	1.1	2	0	12.3	5.2	0	0	0	0	0
151.6	0	1	1	1	1	0	0	0	1.09	2	0	11.5	4.8	1	1	0	0	0
153.6	0	0	1	2	0	0	0	0	0.578	2	0	11.8	5.3	0	0	0	0	0
152.25	0	0	1	1	1	0	0	1	0.25	2	0	11.6	5.2	0	0	0	0	0
160.25	0	1	1	0	1	0	0	1	0.039	1		11.7	4.8	0	0	0	0	0
139.4	1	0	1	0	1	0	0	0	0.94	2	0	12	6	0	0	0	0	0
149.3	1	0	1	0	0	0	0	1	1.519	2	0	10.8	4.9	0	0	1	1	0
147.45	1	1	1	0	1	1	0	1	0.84	2	0	11.7	4.9	1	1	0	0	0
162.55	0	1	1	0	1	0	0	1	1.72	2	0	13.3	4.5	0	0	0	0	0
162.55	0	1	1	0	1	0	0	1	2.41	2	0	13.5	5	0	0	0	0	0
153.75	0	0	1	0	1	0	0	0	0.99	2	0	8.9	5	0	0	0	0	0
159.45	0	0	1	0	0	0	0	1	1.45	2	0	12.1	4.5	1	1	0	0	0
157.1	0	0	1	0	1	0	0	1	0.96	2	0	12	4.9	1	0	0	0	0
154.85	0	1	1	0	1	0	0	1	1.11	2	0	11.9	4.4	0	0	0	0	0
149.65	1	0	1	0	1	0	0	0	2.04	2	0	11.9	4.5	0	0	0	0	0
141.2	1	0	0	0	1	0	0	0	1.71	2	0	13.3	5	0	1	0	0	0
154.65	0	1	1	2	1	0	1	1	0.061	1		9.1	4.3	1	1	0	0	0
150.45	0	1	1	2	1	0	0	1	1.467	2	0	12.3	5.5	0	0	0	0	0
159.25	0	0	1	0	1	0	0	1	0.76	2	0	11.5	5.2	0	0	0	0	0
141.75	1	0	1	0	1	0	0	0	0.04	1		10	5.6			0	0	0
156.95	0	1	1	2	1	0	0	1	0.15	2	0	11.1	5.5	0	0	0	0	0
156.6	0	0	1	2	1	1	1	1	2.38	2	0	12.7	5.2	1	0	1	1	0
147.05	1	1	1	0	1	0	0	1	0.75	2	0	13.6	5.2	0	1	0	0	0
149.1	1	1	1	0	1	0	0	1	0.804	2	0	13.3	5.2	1	1	0	0	0
148.65	1	0	1	0	1	0	0	0	0.17	2	0	12.8	4.7	1	0	0	0	0
160.6	0	1	1	1	0	0	0	1	0.4	2	0	9.4	4.7	0	0	0	0	0
140.35	1	1	1	2	1	0	0	0	2.15	2	0	10.2	5.2			0	0	0
160.2	0	0	1	1	1	0	0	0	2.25	2	0	11.1	4.5	0	0	0	0	0
147.05	1	1	1	2	1	0	1	0	0.198	2	0	11.3	4.8	0	0	0	0	0
150.4	0	1	1	0	1	1	0	1	1.64	2	0	11.8	4.3	1	1	1	1	0
160.3	0	1	1	0	1	0	1	1	0.63	2	0	11	4.9	1	1	1	1	0
155.15	0	1	1	0	1	0	0	1	1.06	2	0	11.4		0	0	0	0	0
149.7	1	1	1	2	1	0	0	1	1.675	2	0	12.8	5.1	0	0	0	0	0
154.35	0	0	1	0	1	0	0	0	2.27	2	0	11	5.1
144.65	1	0	1	0	1	0	0	0	1.45	2	0	12.7	5.1	0	0	0	0	0
160.45	0	1	0	1	1	0	0	0	0.04	1		10.8	4.8	1	1	0	0	0
153.45	0	1	1	2	0	0	0	0	1.36	2	0	9.6	4.9			1	1	0
154.7	0	1	0	2	0	0	0	0	1.16	2	0	13.7	4.9			0	0	0
154	0	0	1	0	1	0	0	1	1.61	2	0	12.1	5.3	0	0	0	0	0
140.55	1	0	1	0	1	0	0	1	1.74	2	0	12.1	4.7	0	0	0	0	0
148.25	1	1	1	2	1	0	1	1	1.72	2	0	9.1	4.7	1	1	0	0	0
147.4	1	1	1	0	1	0	0	1	1.1	2	0	10.8	4.9	0	0	0	0	0
159.5	0	0	1	2	0	0	0	0	1.86	2	0	11.8	5.9	1	1	0	0	0
141.25	1	0	1	0	1	0	0	1	0.92	2	0	9.5		0	1	0	0	0
151.45	0	1	1	0	1	0	0	1	1.826	2	0	11.3	5		0	1	0	0
147.85	1	1	1	2	1	0	0	0	1.81	2	0	11.9		0	0	0	0	0
150	0	0	1	0	1	0	0	0	0.33	2	0	12.4	4.9			0	0	0
156.35	0	0	1	2	0	0	0	0	0.25	2	0	13.9	5	0	0	0	0	0
147.15	1	0	1	0	1	0	0	1	1.19	2	0	8.8	5.3	0	0	0	0	0
154.5	0	0	1	1	1	0	0	0	1.518	2	0	11.2	4.7	0	0	0	0	0
166.4	0	1	1	0	1	0	0	0	1.8	2	0	12.6	5.1	1	1	0	0	0
149.1	1	1	1	0	1	0	0	0	1.37	2	0	13.8	5			0	0	0
140	1	0	1	0	1	0	0	0	1.32	2	0	11.4	5.2	0	1	0	0	0
148.1	1	1	1	2	1	0	0	1	1.64	2	0	11.1	5.5	1	1	0	0	0
150.7	0	0	1	0	1	0	0	1	0.015	1		13.2	4.6	0	1	0	0	0
146.55	1	1	1	1	1	0	0	0	1.63	2	0	12.5	4.5			0	0	0
151.95	0	0	1	0	1	0	0	1	2.16	2	0	11.5		1	0	1	1	0
147.35	1	0	1	0	1	0	0	0	1.566	2	0	9.6	4.9	0	1	0	0	0
150.25	0	1	1	1	1	0	0	0	1.83	2	0	10.8	4.8			0	0	1
159.6	0	1	1	2	1	0	0	0	0.38	2	0	12.8	5.2	0	0	0	0	0
146.45	1	0	1	0	1	0	0	0	2.277	2	0	11.5	5.3	0	0	0	0	0
152.25	0	1	1	2	0	0	0	1	2.28	2	0	11.7	5	0	0	0	0	0
152.55	0	1	1	1	1	0	0	1	1.71	2	0	10.9	5.2	0	0	0	0	0
151.25	0	0	1	0	1	0	0	0	0.68	2	0	12.2	4.7	1	1	0	0	0
150.85	0	1	1	0	1	0	1	1	1.76	2	0	11	4.6	0	0	0	0	0
147.7	1	0	1	1	1	0	0	1	1.22	2	0	11.9	4.6	1	1	0	0	0
151.65	0	1	1	0	1	0	0	0	0.4	2	0	13.6	5	1	1	0	0	0
143.85	1	0	1	1	0	0	0	1	0.6	2	0	11.9	4.8	0	0	0	0	0
152.15	0	1	1	1	0	0	0	1	1.52	2	0	9.5	4.9	0	0	0	0	0
151.1	0	0	1	0	0	0	0	1	0.37	2	0	12	4.9			0	0	0
150.35	0	1	1	1	1	0	0	1	1.429	2	0	9.4	5.1	1	1	0	0	0
155	0	0	1	2	1	0	0	1	2.33	2	0	11	5.6	0	0	0	0	0
151.8	0	0	1	0	1	0	0	1	2.06	2	0	12.7		0	1	0	0	0
151.5	0	0	1	1	1	0	0	0	1.48	2	0	11.1	5.2	0	1	0	0	0
148.25	1	0	1	0	1	0	1	1	0.62	2	0	11.9	5.6	1	1	0	0	0
153.15	0	1	1	1	1	0	0	1	0.12	2	0	11.2	5.1		0	1	1	0
155.8	0	1	1	0	1	0	0	1	1.8	2	0	12.1	4.8	0	0	0	0	0
153.95	0	1	1	0	1	0	0	1	0.771	2	0	11.4	5.3	0	0	0	0	0
142	1	0	0	0	1	0	0	0	2.34	2	0	11.1		1	1	0	0	0
158.35	0	0	1	0	0	0	0	1	1.09	2	0	10.4	5	0	0	0	0	0
158.45	0	1	1	1	1	0	0	1	0.47	2	0	10.1		0	0	0	0	0
150.9	0	0	1	0	0	0	0	1	2.27	2	0	12	5	0	0	0	0	0
155.75	0	0	1	0	1	1	0	1	1.415	2	0	12	5.1	1	0	1	1	0
147.55	1	1	1	2	1	0	1	1	1.62	2	0	13.3	4.9	0	0	0	0	0
147.65	1	1	1	2	1	0	0	1	0.85	2	0	10.4		1	1	0	0	0
159.4	0	1	1	0	1	0	1	1	1.85	2	0	12	4.7	1	1	0	0	0
160.35	0	1	1	2	1	0	0	0	1.91	2	0	13.4	4.8	0	0	0	0	0
148.9	1	1	1	2	1	0	0	1	1.078	2	0	11.7	5.1	0	0	0	0	0
153.25	0	0	1	0	1	0	0	1	0.95	2	0	13.4	4.8	1	1	0	0	0
155.65	0	0	1	1	1	0	0	0	0.05	1		11.5	4.8	0	0	0	0	0
157.7	0	1	1	0	1	0	0	1	1.7	2	0	12.2	5	0	0	0	0	0
152.25	0	1	0	0	1	0	0	0	1.39	2	0	13	4.8	0	0	0	0	0
145.6	1	1	1	0	1	0	0	1	0.94	2	0	11.5	5.2	0	0	0	0	0
146.95	1	0	1	0	1	0	0	0	1.16	2	0	12	4.9	1	1	0	0	0
149.95	1	1	1	2	1	0	1	1	0.33	2	0	12.8	4.4	0	0	0	0	0
153.1	0	1	1	1	1	0	0	1	0.04	1		11.5	5	0	0	0	0	0
149	1	1	1	0	1	0	0	1	1.64	2	0	11.4	4.7	1	0	1	1	0
154.65	0	1	1	0	1	0	0	1	0.81	2	0	11.9	4.9	0	0	0	0	0
159.15	0	0	1	2	1	0	0	1	1.21	2	0	10.8	5.4	0	0	0	0	0
156	0	0	1	2	1	0	0	0	2.183	2	0	10.3	5
154.95	0	1	1	2	0	0	0	1	1.23	2	0	13	5	0	0	0	0	0
147.65	1	0	1	0	1	0	0	0	2.34	2	0	11.3	5.1		0	0	0	0
144.4	1	0	1	1	1	0	0	1	1.78	2	0	11.1	4.7	1	1	0	0	0
157.25	0	0	1	0	1	0	0	1	1.33	2	0	12.3	4.7	1	1	1	1	0
154.45	0	1	1	0	1	0	0	0	1.55	2	0	10.4	5	0	0	0	0	0
147.2	1	0	1	0	1	0	0	1	0.34	2	0	12.4		0	0	0	0	0
137.15	1	0	1	0	1	0	0	1	1.205	2	0	10.8	4.8	1	1	1	0	0
156.9	0	0	1	2	1	0	0	1	1.79	2	0	13.1	4.5	1	1	0	0	0
150.4	0	1	0	0	0	0	0	1	0.74	2	0	12.2	4.8	0	0	0	0	0
146.85	1	1	1	0	1	0	0	1	0.4	2	0	11.1	4.5	1	0	1	0	0
158.85	0	1	1	0	1	0	0	1	0.04	1		12.2	5.3	1	0	1	0	0
156.95	0	0	1	1	1	0	0	1	0.71	2	0	11.8		0	0	0	0	0
157.5	0	1	1	0	1	0	1	1	2.18	2	0	11.3	5	0	0	0	0	0
149.7	1	0	1	2	1	0	0	1	0.933	2	0	11.4	4.9	1	0	1	1	0
152	0	1	1	0	1	0	0	1	0.56	2	0	10.8	4.8	0	0	0	0	0
147.2	1	1	1	0	0	0	0	0	0.49	2	0	11	5.9	1	1	0	0	0
154.95	0	1	1	0	1	0	0	1	2.39	2	0	11	5.1	0	0	0	0	0
145.5	1	1	1	0	0	0	0	1	0.61	2	0	11.9	4.9			0	0	0
149.9	1	1	1	0	1	0	0	1	0.56	2	0	12.2	4.4		0	1	0	0
146.3	1	1	1	0	1	1	0	0	1.44	2	0	9.5	5.5	0	1	0	0	0
155.95	0	0	1	0	1	0	0	1	1.34	2	0	12.3	4.8	0	0	0	0	0
159.35	0	0	1	1	1	0	0	1	1.94	2	0	12.2	4.9	0	1	0	0	0
151.95	0	1	1	0	1	0	1	1	0.42	2	0	11.2	4.8	0	0	0	0	0
145.35	1	0	1	0	1	0	0	1	1.46	2	0	11.8	5.1	0	0	0	0	0
155.8	0	0	1	1	0	0	0	1	1.4	2	0	13.5	4.8	0	0	0	0	0
149.6	1	0	1	1	1	0	0	1	0.208	2	0	9.3	5.6	1	0	1	1	0
161.6	0	1	1	2	1	0	0	1	0.84	2	0	11.5	5.2			0	0	0
164.5	0	1	1	2	1	0	0	1	1.176	2	0	12.2	5	0	0	0	0	0
158.4	0	1	1	0	0	0	0	1	0.98	2	0	11.8		0	0	0	0	0
159.15	0	1	1	2	1	0	1	1	1.69	2	0	11.6	5.7	0	0	0	0	0
148.95	1	0	1	2	1	1	0	0	0.88	2	0	13.1	5.1
153.8	0	1	1	1	1	0	0	1	1.664	2	0	11.8	5	0	0	0	0	0
153.4	0	0	1	2	0	0	0	0	2.34	2	0	12.1	5.1	0	0	0	0	0
142.5	1	1	1	0	1	0	0	1	0.04	1		10.6		0	0	0	0	0
162.35	0	0	1	0	1	0	0	0	1.87	2	0	10.2		0	0	0	0	0
149.15	1	1	1	0	1	0	0	1	1.37	2	0	12.7	5	1	1	1	1	0
156.25	0	1	1	0	0	0	1	1	0.84	2	0	12.3	4.8	0	0	0	0	0
144.55	1	0	1	1	1	0	0	1	1.26	2	0	12.1	5.2			0	0	0
153.45	0	0	1	0	0	0	0	1	0.18	2	0	11.4	4.7	1	1	0	0	0
152.5	0	0	1	0	1	0	0	1	1.02	2	0	14	5	1	1	1	1	0
147.8	1	0	1	0	1	0	0	1	1.396	2	0	10.6	5.1	1	0	1	0	0
143.55	1	0	1	2	0	0	0	0	1.35	2	0	10.3	5.3	0	0	0	0	0
151.35	0	0	1	0	1	0	0	0	1.21	2	0	12.1	4.5	0	0	0	0	0
157.05	0	0	1	2	0	0	0	0	0.82	2	0	10.3	5		0	0	0	0
145.95	1	0	1	0	0	0	0	0	0.91	2	0	11.6		0	0	0	0	0
156.15	0	1	1	0	1	0	0	0	0.272	2	0	12.6	5.2	0	0	0	0	0
151.5	0	1	1	2	0	0	0	0	0.93	2	0	14	4.9		0	0	0	0
154.65	0	1	1	0	1	0	0	0	1.77	2	0	13	4.4	0	0	0	0	0
156.6	0	1	1	0	1	0	1	1	1.16	2	0	12.2	4.7	0	0	0	0	0
158.1	0	0	1	2	1	0	0	1	2.384	2	0	11.6	5.2	1	0	0	0	0
147.9	1	0	1	0	1	0	0	1	1.96	2	0	11.8	5.1	1	1	1	1	0
146.05	1	0	1	1	1	0	0	1	1.1	2	0	13.1	5.1	1	1	0	0	0
160.35	0	0	1	0	1	0	0	1	1.7	2	0	11.4	5.2	0	0	0	0	0
159.65	0	0	1	0	1	1	1	1	1.29	2	0	9.6		0	0	0	0	0
158.6	0	0	1	0	1	0	0	1	1.07	2	0	12.8	5.1	1	0	1	1	0
158.8	0	0	1	2	1	0	1	1	1.63	2	0	11.8				0	0	1
146.1	1	1	1	0	1	0	0	1	1.7	2	0	10.7	4.9			0	0	0
150.05	0	0	1	0	1	0	0	1	0.73	2	0	13.5	5	0	1	0	0	0
151.55	0	0	1	1	1	0	0	1	1.435	2	0	10.5	5.7	1	1	0	0	0
154.2	0	0	1	0	1	1	0	1	1.866	2	0	9.5	5.5	1	0	1	0	0
145.5	1	0	1	0	0	0	0	1	0.305	2	0	11.8	5.5	0	0	0	0	0
149.9	1	0	1	2	0	0	0	1	2.36	2	0	11.5	5.6	0	0	0	0	0
142.5	1	1	1	2	1	0	0	0	1.41	2	0	11.2	5.4	1	0	1	0	0
145	1	1	1	0	1	0	0	1	0.15	2	0	13.5	4.7	1	1	0	0	0
157.55	0	1	1	2	0	0	0	0	1.95	2	0	11.9	5	1	1	1	0	0
145.5	1	1	1	0	1	0	0	1	0.283	2	0	12.6	5.3	0	0	0	0	0
155.45	0	1	1	0	1	0	0	1	2.37	2	0	9.8	4.2
149.15	1	1	1	0	1	0	0	0	1.94	2	0	10.5	4.9			0	0	0
152.15	0	1	1	2	1	0	0	1	1.213	2	0	11.8	5.8	0	0	0	0	0
152.65	0	0	1	1	1	0	0	0	0.04	1		10.5	5.4	1	1	1	1	0
155.55	0	0	1	1	1	0	0	1	1.89	2	0	12.6		1	1	0	0	0
152.05	0	0	1	1	1	0	0	1	1.02	2	0	12.5	5.1	0	0	0	0	0
151.55	0	1	1	0	0	1	0	1	0.56	2	0	13.2	5	0	0	0	0	0
145.55	1	1	1	0	1	0	1	1	0.8	2	0	11.2	5.3			0	0	0
150.85	0	0	1	0	1	0	0	0	1.05	2	0	12.7	5.4
150.05	0	1	1	2	0	0	0	1	1.64	2	0	12.4	5			0	0	0
152.65	0	1	1	0	1	0	1	1	1.06	2	0	11.6	4.8	0	0	0	0	0
153.95	0	0	1	0	1	0	0	1	1.59	2	0	11	4.9	0	1	0	0	0
166.35	0	0	0	0	1	0	0	1	2.28	2	0	12.9	4.8			0	0	0
150.75	0	1	0	0	1	0	0	0	1.5	2	0	12				0	0	0
142.45	1	0	1	0	1	0	0	1	1.137	2	0	12.3	4.9	1	0	1	0	0
159.9	0	1	1	0	1	0	0	1	0.18	2	0	10	4.6	0	0	0	0	0
152.4	0	1	1	0	1	0	0	0	0.86	2	0	12.5	4.6	0	0	0	0	0
150.55	0	0	1	0	0	0	0	1	1.58	2	0	11.5	5.1	0	0	0	0	0
153.65	0	1	1	0	0	0	0	1	1.12	2	0	10.5	5.5	0	0	0	0	0
148.25	1	1	1	0	1	0	0	1	0.9532	2	0	13.4	4.9	0	0	0	0	0
161.15	0	1	1	0	0	0	0	1	0.27	2	0	12.2	5.3	0	0	0	0	0
152.1	0	1	1	0	1	0	0	0	0.19	2	0	11.1	4.9	1	1	0	0	0
149.45	1	1	1	2	1	0	0	1	1.88	2	0	10.6	5.2	1	1	1	0	0
142.05	1	0	1	0	1	0	0	1	0.07	1		11.8	5.1	0	0	0	0	0
150.05	0	0	1	0	1	0	0	1	0.28	2	0	12.4		0	0	0	0	0
154.1	0	0	1	2	1	0	0	0	0.019	1		11.6	5.1	1	1	0	0	0
148.25	1	0	1	0	0	0	0	1	0.8	2	0	12.1	5.1	0	1	0	0	0
152.45	0	0	1	2	1	0	0	1	1.02	2	0	10.5	5.1	0	0	0	0	0
159	0	1	1	0	1	0	0	1	0.97	2	0	11.2	5.3	0	0	0	0	0
152.55	0	1	1	0	1	0	1	1	0.023	1		10.3	5.1	0	0	0	0	0
157.45	0	0	1	0	1	0	0	0	1.37	2	0	9.4		1	1	0	0	0
152.35	0	0	1	0	1	0	0	1	1.923	2	0	10.6	5.3	0	0	0	0	0
159.8	0	0	1	1	1	0	0	0	0.426	2	0	12.4	5.2	0	1	0	0	0
139.75	1	0	1	0	1	0	0	0	2.44	2	0	9.1	4.6	0	0	1	0	0
147.75	1	0	1	1	1	0	0	0	1.87	2	0	12.8		1	0	1	1	0
154.15	0	1	0	0	1	0	0	1	1.72	2	0	9.4	5
157.75	0	0	1	0	1	0	1	1	2.46	2	0	11.8	5.1	0	0	0	0	0
150.95	0	1	1	0	0	0	0	1	0.32	2	0	12.7		0	0	0	0	0
151.25	0	1	1	0	0	0	1	1	0.04	1		8.9		0	0	0	0	0
153.7	0	1	1	0	1	0	0	1	1.108	2	0	11.2	5.4	0	0	0	0	0
153.05	0	0	1	0	1	0	0	1	2.28	2	0	11.3	5.2					0
152	0	1	1	0	1	0	0	1	0.96	2	0	11	4.8	0	0	0	0	0
157.25	0	0	1	0	1	0	0	1	0.903	2	0	12.1	5.3	0	1	0	0	0
159.9	0	1	1	1	1	0	0	1	0.74	2	0	11.5	4.6	0	0	0	0	0
162.7	0	0	1	0	0	0	0	1	1.56	2	0	10.7	4.6	0	0	0	0	0
151.35	0	1	1	0	0	0	0	1	1.444	2	0	12.3	5.5	0	0	0	0	0
156.25	0	1	1	0	1	0	0	1	0.57	2	0	12	4.7	0	0	0	0	0
154.6	0	0	1	0	1	0	0	0	0.755	2	0	12.3	5	1	0	1	1	0
145.75	1	0	1	0	1	0	1	1	0.52	2	0	11.5	4.6	0	1	0	0	0
159.85	0	0	1	0	0	0	0	1	2.324	2	0	11.1	5.1	0	0	1	1	0
160.35	0	0	1	1	1	0	0	1	1.59	2	0	10.9	4.7	0	0	0	0	0
147.85	1	0	1	0	1	0	0	1	1.41	2	0	10.8		1	1	0	0	0
148.85	1	0	1	0	1	0	0	1	0.82	2	0	13.1		0	1	0	0	0
154.3	0	0	1	2	1	0	0	0	1.97	2	0	12.5	4.5	0	0	0	0	0
152.75	0	1	1	0	0	0	0	1	1.74	2	0	12.2	5	0	0	1	0	0
152.2	0	0	1	1	1	0	0	0	0.19	2	0	12.6	4.5	0	1	0	0	0
149	1	0	1	0	1	0	0	0	1.75	2	0	12.3	5	0	0	0	0	0
150.05	0	1	1	0	0	0	0	0	0.26	2	0	11.2	4.6	1	1	0	0	0
147.9	1	0	1	0	1	0	0	1	0.16	2	0	12.7	4.6	0	0	0	0	0
153.65	0	1	1	0	1	0	0	1	1.515	2	0	8.7	5	1	1	0	0	0
148.3	1	0	1	0	1	0	0	1	2.13	2	0	11.1	4.6	0	1	0	0	0
156.35	0	1	1	1	1	0	0	1	0.04	1		12.1	5.2	1	1	0	0	0
151.65	0	0	1	2	1	1	0	1	0.87	2	0	12	5.2	1	1	0	0	0
151.55	0	1	1	2	1	0	0	1	1.169	2	0	14.1	5.7	0	0	0	0	0
150.15	0	1	0	1	1	0	0	0	1.05	2	0	9.4	5.4
159.2	0	0	1	0	1	0	0	1	0.87	2	0	9.3	5.2	0	0	0	0	0
152.15	0	0	1	0	1	0	0	1	1.04	2	0	11.6	4.7	0	1	0	0	0
158.85	0	0	1	2	1	0	0	0	0.13	2	0	13.8	4.4		0	1	0	0
155.6	0	0	1	2	1	0	1	1	2.46	2	0	13.3	5.3	1	1	0	0	0
148.35	1	1	1	0	1	0	0	1	1.83	2	0	14.1	5.4	0	0	0	0	0
158.75	0	0	1	1	1	0	0	1	1.2005	2	0	11.2	5.1	1	0	0	0	0
145.6	1	1	1	1	1	0	0	1	1.702	2	0	12.1	5.1	0	0	0	0	0
162.4	0	0	1	2	1	0	0	0	0.31	2	0	10.7	5.1	0	0	0	0	0
150.05	0	1	1	2	1	0	0	0	2.1	2	0	11.7	4.2	0	0	0	0	0
155.45	0	1	1	0	0	0	1	1	2.15	2	0	10.9	5	1	1	0	0	0
147.95	1	1	0	1	1	0	0	0	1	2	0	13.4		1	1	0	0	0
151.65	0	1	1	0	1	0	0	1	1.09	2	0	11.4	4.7	0	0	0	0	0
144.45	1	0	1	0	1	0	0	1	0.314	2	0	12.1	4.8	0	0	0	0	0
153.1	0	0	1	0	1	0	0	0	1.92	2	0	11.3	4.6	0	0	0	0	0
151.05	0	1	1	2	1	0	0	0	2.32	2	0	11.4	4.9	0	0	0	0	0
155.15	0	1	1	0	1	0	0	1	0.2	2	0	13.1		0	0	0	0	0
149.65	1	0	1	2	1	0	0	1	1.83	2	0	13.4	4.5	1	0	1	0	0
156.45	0	1	1	0	1	0	0	1	1.49	2	0	11.7	5.3	0	0	0	0	0
154.8	0	0	1	0	1	0	0	1	2.45	2	0	12.5	5	0	0	0	0	0
136	1	0	1	2	1	0	0	1	0.83	2	0	14.9	4.3	1	1	1	0	0
154.95	0	0	1	0	1	0	0	1	2.18	2	0	11.4	5.3	0	0	0	0	0
147.15	1	0	1	0	0	0	1	1	1.94	2	0	10.6	5.1	0	1	0	0	0
143.2	1	0	1	1	0	0	0	1	2.22	2	0	9.2	5.1	0	0	0	0	0
163.55	0	1	1	0	1	0	0	1	2.18	2	0	12.1	5.2	0	0	0	0	0
149.8	1	0	1	1	1	0	0	0	0.46	2	0	11	4.1	0	0	1	1	0
146.45	1	0	1	0	1	0	1	0	0.15	2	0	12.1		0	0	0	0	0
159.15	0	1	1	2	1	0	1	1	1.08	2	0	12.3	5.2	0	0	0	0	0
141.4	1	1	0	2	1	0	0	1	0.1	2	0	11	5.3	0	0	0	0	0
155.15	0	0	1	1	1	0	0	0	1.3276	2	0	12.4	4.6	0	0	0	0	0
155	0	1	0	0	1	0	0	1	2.22	2	0	10.8	4.9	0	0	0	0	0
150.8	0	0	1	0	1	0	1	1	0.94	2	0	12.3		0	0	0	0	0
150.1	0	0	1	2	1	0	0	1	2.29	2	0	12.2	5.4	0	0	0	0	0
156.45	0	1	1	0	1	0	1	1	0.82	2	0	13	5.3	0	0	0	0	0
151.5	0	0	1	0	1	0	0	0	1.22	2	0	12.1	4.4	0	0	0	0	0
143.95	1	1	1	0	1	0	0	1	1.49	2	0	12	6.4	0	0	0	0	0
142.2	1	0	0	2	1	0	0	0	0.19	2	0	12.9	4.8	0	0	0	0	0
150.95	0	0	1	0	1	0	0	0	1.65	2	0	10.9	5.4	0	0	1	1	0
153.05	0	1	1	0	1	0	0	1	0.76	2	0	13	5.1	0	0	0	0	0
154.7	0	1	0	0	1	0	0	0	2.04	2	0	11.7		0	0	0	0	0
151.2	0	0	1	0	1	0	0	1	2.06	2	0	12.4				1	0	1
163.5	0	1	1	0	1	0	0	1	1.551	2	0	12.2	4.7	0	0	0	0	0
155.85	0	1	1	1	0	0	0	1	1.936	2	0	12.2	4.7	1	0	1	0	0
150.85	0	1	1	0	1	0	0	1	0.48	2	0	8.2	4.6	0	0	0	0	0
157.75	0	0	1	0	0	0	0	1	1.815	2	0	10.3	5.5	1	0	1	1	0
154.1	0	1	1	2	0	0	0	0	1.3	2	0	11.8	5	1	1	0	0	0
152.4	0	0	1	1	1	0	0	0	1.08	2	0	14.7	5.3		1	1	0	0
154.45	0	1	1	0	1	0	0	1	0.98	2	0	12.2	5.1	1	1	0	0	0
152.4	0	0	1	0	1	0	0	1	2.29	2	0	7.9	4.9	0	0	0	0	0
165.25	0	1	1	0	1	0	1	1	0.143	2	0	11.3	4.7	0	0	0	0	0
144.15	1	0	1	0	0	0	0	1	0.37	2	0	10	5.3
159.35	0	1	1	1	1	0	0	1	0.88	2	0	12.4	5.3	0	1	0	0	0
153.3	0	0	1	1	1	0	0	0	1.31	2	0	11.2	5.1	0	0	0	0	0
161.35	0	0	1	2	1	0	0	0	1.16	2	0	12.4	5.6	0	0	0	0	0
147.45	1	1	1	2	1	0	0	1	1.49	2	0	11.5	5.4			1	0	0
150.2	0	1	1	0	1	0	1	1	1	2	0	9	5.6	1	1	0	0	0
154.15	0	1	1	0	1	0	0	1	2.07	2	0	10.8	5.3	1	0	1	0	0
148.55	1	0	1	0	0	0	0	0	1.9	2	0	11.8	5	0	0	0	0	0
156.3	0	1	1	1	1	0	0	1	0.06	1		11.6		0	0	0	0	0
157.4	0	1	1	0	1	0	0	1	0.96	2	0	13	4.6	0	0	0	0	0
156.3	0	0	1	2	0	0	0	1	0.9	2	0	11.3	4.4	0	0	0	0	0
150.35	0	0	1	0	1	0	0	1	1.41	2	0	13.1		0	0	0	0	0
148.05	1	1	1	0	1	0	0	1	2.17	2	0	9.6	4.2	0	1	0	0	0
153.25	0	1	1	0	1	0	0	0	1.64	2	0	11.8	5.2	1	1	0	0	0
151.4	0	1	1	2	1	0	1	0	2.07	2	0	10.6	5.4	0	0	0	0	0
150.05	0	1	1	2	0	0	0	1	1.64	2	0	12.4	5			0	0	0
151.65	0	0	1	2	1	0	0	0	2.29	2	0	13.3	5.1	0	0	0	0	0
156.35	0	1	1	0	1	0	0	0	0.38	2	0	13.4	5	1	0	0	0	0
144.2	1	0	1	0	1	0	0	0	1.38	2	0	10.6	4.5	1	1	0	0	0
150.05	0	1	1	1	1	0	0	1	1.65	2	0	11.4	4.6	1	0	0	0	0
161.95	0	1	1	0	1	0	0	1	2.14	2	0	13.4	4.7	0	0	0	0	0
145.1	1	0	1	0	1	0	1	1	1.79	2	0	11.6	5.5	1	0	1	1	0
143.35	1	1	1	2	1	0	0	1	0.52	2	0	11.7	5.3	0	0	0	0	0
152.45	0	1	1	0	1	0	0	1	2.41	2	0	12.8	5.1	0	0	0	0	0
148.65	1	0	0	0	0	0	0	1	1.05	2	0	11.4		0	0	1	1	0
157.35	0	1	1	0	1	0	0	1	1.097	2	0	11.9	5.5	0	0	0	0	0
147.1	1	1	1	2	1	0	0	1	1.863	2	0	11.9	5.1	0	0	0	0	0
145.7	1	0	1	0	1	0	0	1	0.98	2	0	11.4	4.8	1	0	1	1	0
154.1	0	1	1	0	1	0	0	1	0.379	2	0	12.4	4.8	0	0	0	0	0
155.05	0	1	1	0	0	0	0	1	0.82	2	0	12.2	6.23	0	0	0	0	0
150.25	0	0	0	0	1	1	0	1	2.43	2	0	10.8	5.1	0	0	0	0	0
154.55	0	1	1	0	1	0	0	1	0.65	2	0	11.4	5.1	0	0	0	0	0
151.55	0	1	1	0	1	0	1	1	0.73	2	0	12.2	5.2	0	0	0	0	0
146.25	1	1	1	1	1	0	0	0	1.2	2	0	11.3		0	0	0	0	0
161	0	1	1	2	1	0	0	1	1.02	2	0	11.8	4.9	0	1	0	0	0
159.25	0	0	1	1	0	0	0	0	0.84	2	0	12.2	4.7	0	1	0	0	0
156.75	0	0	1	0	1	0	0	0	1.39	2	0	12	4.7	0	0	0	0	0
154.75	0	1	1	0	1	0	1	1	2.36	2	0	10.6	4.8	0	0	1	1	0
155.2	0	1	1	0	1	0	1	1	1.83	2	0	10	5	0	0	0	0	0
153.2	0	0	1	0	1	0	0	0	1.126	2	0	5	4.7	0	0	0	0	0
150.75	0	0	1	0	1	0	0	1	0.229	2	0	9.2	5	0	0	0	0	0
153.5	0	1	1	0	1	0	0	1	2.37	2	0	12.4	5.2	1	0	1	1	0
147.25	1	0	1	2	1	0	0	1	2.31	2	0	13.1	5.2	0	0	0	0	0
156.45	0	1	1	0	1	0	0	1	1.44	2	0	11.9	4.9	0	0	0	0	0
150.5	0	0	1	0	0	0	0	0	0.153	2	0	10.3	5.7	0	0	0	0	0
153.75	0	1	1	0	1	0	0	1	1.67	2	0	12.4	4.7	0	1	0	0	0
152.85	0	1	1	0	1	0	0	1	1.67	2	0	11.8	4.4	0	0	0	0	0
146.1	1	0	1	0	1	0	0	1	0.81	2	0	12.4	4.2	0	0	0	0	0
159	0	0	1	2	1	0	0	0	0.826	2	0	12.2	5.1	0	0	0	0	0
162.6	0	1	1	0	1	0	0	1	2.36	2	0	12.1	4.8			0	0	0
150.2	0	1	1	0	1	0	0	1	1.85	2	0	12	5.3	0	1	0	0	0
148.75	1	0	1	0	0	0	0	1	0.76	2	0	11.7		0	0	0	0	0
149.05	1	0	1	2	0	0	0	0	0.6	2	0	12.9	4.9	0	0	0	0	0
149.3	1	0	1	0	1	0	0	1	0.06	1		10.1	4.7	0	0	0	0	0
156.95	0	0	1	0	1	0	0	0	0.76	2	0	10	4.6	0	0	1	0	0
153.65	0	0	1	1	0	0	0	1	0.1	2	0	11.2	4.9		0	0	0	0
156.45	0	0	1	0	1	0	0	0	1.76	2	0	12	4			0	0	0
155.25	0	1	1	2	0	0	0	1	0.1	2	0	10.5	5	0	1	0	0	0
158.95	0	0	1	0	1	0	0	0	0.59	2	0	11.9	5.1	0	0	0	0	0
148.65	1	0	1	0	1	0	0	0	0.04	1		10.4	5.7	1	1	0	0	0
154.35	0	1	1	0	1	0	0	1	2.29	2	0	12.6	5.2	1	1	0	0	0
154.95	0	1	1	2	1	0	0	0	1.58	2	0	8.2	5			0	0	0
152.55	0	0	1	0	1	0	0	1	1.46	2	0	13.5	4.5	1	0	1	0	0
167	0	0	1	1	1	0	0	1	1.66	2	0	12.6	5.5	0	0	0	0	0
159.55	0	0	1	0	1	0	0	1	0.58	2	0	10.6	5	1	0	0	0	0
154.45	0	1	1	0	1	0	0	1	1.43	2	0	13.1	4.7			0	0	0
148.05	1	0	1	0	0	0	0	1	1.25	2	0	12.5		0	0	0	0	0
148.95	1	1	1	2	1	0	0	1	1.7687	2	0	12	5.6			0	0	0
152.45	0	0	1	2	1	0	0	0	2.35	2	0	13.9		0	0	0	0	0
149.7	1	1	1	1	1	0	0	1	2.423	2	0	12.9	4.6	1	1	1	1	0
153.9	0	1	1	0	1	0	0	1	1.47	2	0	10.9	5.6	0	0	0	0	0
161.55	0	0	1	1	0	0	0	1	2.01	2	0	9	5	1	0	1	1	0
153.05	0	0	1	2	0	0	0	1	0.05	1		12.2	4.6	0	0	0	0	0
150.55	0	0	0	0	1	0	0	0	0.56	2	0	10.9	5	0	1	0	0	0
153.15	0	1	1	0	1	0	1	1	0.79	2	0	12.8	5	1	1	0	0	0
156.7	0	1	1	0	1	0	0	0	0.902	2	0	11.2	4.8	0	0	0	0	0
148.15	1	1	1	0	1	0	0	1	1.59	2	0	11.7	4.5	0	0	0	0	0
158.5	0	1	1	0	1	0	0	0	1.621	2	0	9.5	4.7		0	0	0	0
150.55	0	0	1	0	0	0	0	1	1.3	2	0	10.7	5.4	0	1	0	0	0
146.45	1	0	1	0	1	0	0	1	1.858	2	0	11	5	0	0	1	1	0
156.25	0	0	1	0	0	0	0	1	0.19	2	0	11.1	5	0	0	0	0	0
151.85	0	1	1	2	0	0	0	1	1.4	2	0	12.1	4.8			0	0	0
154.15	0	0	1	1	0	0	0	0	1.05	2	0	13.3	4.9		0	0	0	0
149.95	1	1	1	2	1	0	0	1	1.37	2	0	12.3	5.5		0	0	0	0
164.85	0	1	1	1	1	0	0	1	0.82	2	0	10.8	4.9	0	1	0	0	0
148.25	1	1	1	0	1	0	0	0	0.72	2	0	10.4	4.7			0	0	0
139.7	1	1	0	0	1	0	1	1	0.92	2	0	10.6	4.5	1	1	1	1	0
152.15	0	1	1	2	1	0	0	0	0.4	2	0	10.9	5.3	1	0	1	1	0
153.65	0	1	1	0	1	0	1	1	1.01	2	0	11.7	5	1	1	0	0	0
152.15	0	0	1	1	0	0	0	1	1.62	2	0	12	5.3	1	0	1	1	0
144.55	1	1	1	0	1	0	0	1	1.45	2	0	12		0	0	0	0	0
158	0	0	1	0	1	0	0	0	1.05	2	0	12.3	4.8	0	0	0	0	0
145.05	1	0	1	0	0	0	0	0	1.57	2	0	12.3		0	0	0	0	0
160.65	0	1	1	2	1	0	1	1	1.45	2	0	11.9	5.1			0	0	0
154.05	0	0	0	1	1	0	0	1	0.75	2	0	11.9	5.5
160.5	0	1	1	0	1	0	0	1	0.77	2	0	10.8	5.2			0	0	0
156.1	0	1	1	0	1	0	0	1	1.89	2	0	13.4			0	1	0	0
158.7	0	0	1	1	1	0	0	0	0.807	2	0	11	5	0	1	0	0	0
148.8	1	1	1	0	1	0	0	0	2.23	2	0	11.3	4.9			0	0	0
144.45	1	1	1	0	1	0	0	1	1.81	2	0	12	4.9	0	0	0	0	0
149.65	1	0	1	0	1	0	0	1	0.674	2	0	12	5.1	0	0	0	0	0
143.05	1	0	0	2	1	0	0	0	1.84	2	0	12.8	5.6			1	0	0
156.55	0	1	1	0	0	0	0	1	2.1	2	0	11.8	5	0	1	0	0	0
147.55	1	1	1	0	1	0	0	1	1.09	2	0	11.6	4.7	0	0	0	0	0
156.05	0	1	1	0	1	0	0	1	0.733	2	0	12.7	5	0	0	0	0	0
141.65	1	1	1	0	0	0	0	1	2.33	2	0	10.7	4.7	0	0	0	0	0
144.5	1	0	1	0	1	0	0	0	1.57	2	0	11.8	4.6	0	0	0	0	0
155.85	0	1	1	0	1	0	0	1	0.87	2	0	10.4	5			0	0	0
165.35	0	1	1	0	1	0	0	1	0.965	2	0	13.2	4.7	0	0	0	0	0
144.75	1	0	1	0	0	0	0	1	2.37	2	0	8.9	4.7			0	0	0
153.25	0	0	1	1	1	0	0	1	0.94	2	0	12.1	5.5	0	0	0	0	0
151.1	0	0	1	0	1	0	0	0	1.27	2	0	12.1	4.6	0	0	0	0	0
154.55	0	0	1	0	0	0	0	1	1.1	2	0	12.8	4.7	0	0	0	0	0
140.25	1	0	1	0	0	0	0	0	1.837	2	0	12.5	5	0	0	0	0	0
151.6	0	0	1	1	0	0	0	1	2.31	2	0	12.8	5.3	0	0	0	0	0
150.8	0	1	1	1	1	0	0	1	0.52	2	0	10.9	4.7	0	0	0	0	0
153.25	0	0	1	0	1	0	0	0	1.51	2	0	13.1	5.2	0	0	0	0	0
152.55	0	0	1	0	1	0	0	0	2.15	2	0	12.7	4.6	0	0	0	0	0
160.45	0	0	1	2	1	0	0	1	1.89	2	0	12.9	4.6	0	0	0	0	0
158.25	0	0	1	0	1	0	0	0	1.31	2	0	12.4	4.9	1	1	1	1	0
145.5	1	0	0	0	1	1	1	0	1.42	2	0	8.7	4.9	0	0	0	0	0
159.25	0	1	1	0	0	0	0	1	0.99	2	0	12	5.2	0	0	0	0	0
164	0	1	1	2	1	0	0	1	0.88	2	0	10.5		0	0	0	0	0
155.2	0	0	1	0	0	0	0	0	0.77	2	0	11.8	4.7			0	0	0
159.5	0	0	1	1	0	0	0	1	0.997	2	0	11.9	4.6	0	0	0	0	0
161.15	0	1	1	2	1	0	1	1	2.48	2	0	11.7	5.1	0	0	0	0	0
163.15	0	0	1	0	0	0	0	0	1.08	2	0	11	4.3	0	0	0	0	0
148.8	1	0	1	0	1	0	0	1	2.46	2	0	11.7	4.2	0	0	0	0	0
163.15	0	1	1	1	1	0	0	0	0.39	2	0	12.1	5.1	0	0	0	0	0
152.55	0	1	1	0	1	0	0	1	1.32	2	0	12.6	5.1	0	0	0	0	0
152.75	0	1	1	0	1	0	0	1	1.84	2	0	11.1		0	0	1	1	0
153.65	0	1	1	0	1	0	1	0	1.01	2	0	10.8	5.3	0	0	0	0	0
148.2	1	1	1	0	1	0	0	1	0.557	2	0	12.1	5.2	0	0	0	0	0
156.75	0	1	0	2	1	0	0	1	1.012	2	0	11.6	5.1	0	0	0	0	0
159.25	0	0	1	1	1	0	0	1	1.25	2	0	12.8	5.1	0	0	0	0	0
155	0	1	1	2	1	1	0	1	1.82	2	0	12.3		0	0	0	0	0
149.65	1	0	1	0	0	0	1	1	1.09	2	0	11.8		0	1	0	0	0
142.05	1	0	1	0	1	0	1	1	0.07	1		10.8		0	0	0	0	0
148.1	1	1	1	2	1	0	0	0	1.2	2	0	11.6	4.5	0	0	0	0	0
151.35	0	1	1	2	1	0	1	0	2.43	2	0	12.8	5.1	0	0	0	0	0
158.65	0	0	1	0	1	0	0	1	2.45	2	0	13.9	5.3	0	0	0	0	0
152.05	0	0	1	0	1	0	0	1	1.07	2	0	12.2	5	0	0	0	0	0
149.55	1	0	1	2	1	0	0	1	1.53	2	0	11		0	0	0	0	0
156.2	0	0	1	0	1	0	0	1	2.028	2	0	11.8	5.5	1	1	0	0	0
142.95	1	1	1	0	1	0	0	1	1.18	2	0	13.5		0	0	0	0	0
152.9	0	0	1	0	1	0	1	1	0.38	2	0	12.2	5.1	0	0	0	0	0
154.35	0	0	1	0	1	0	0	1	2.19	2	0	10.2	5.4	0	0	0	0	0
153.9	0	1	1	2	1	0	0	1	1.469	2	0	11.1	5.5	0	0	0	0	0
143	1	0	1	2	1	0	0	1	1.59	2	0	11.7	4.9	0	0	0	0	0
164.25	0	1	1	2	1	0	1	1	2.219	2	0	11.9	5.1	0	0	0	0	0
151.7	0	1	1	0	1	0	0	1	0.31	2	0	9.6	5.1	0	0	0	0	0
144.3	1	0	1	0	1	0	0	1	0.69	2	0	12.8		1	1	1	1	0
148.4	1	0	1	0	1	0	0	1	0.65	2	0	11.7	4.2	1	1	0	0	0
149.95	1	1	1	0	1	0	0	0	1.76	2	0	12.1	5.3	0	0	0	0	0
150.55	0	1	1	0	1	0	0	1	1.68	2	0	11.7	4.2		0	0	0	0
161.55	0	1	1	0	0	0	0	1	0.32	2	0	13		0	0	1	1	0
155.65	0	0	1	0	1	0	0	1	0.82	2	0	12	4.8	0	0	0	0	0
146.6	1	0	1	0	1	0	0	0	1.75	2	0	12	5.1	0	0	0	0	0
153.65	0	0	1	0	0	0	0	1	1.63	2	0	10.6	4.8	0	0	0	0	0
148.7	1	1	1	0	0	0	0	0	1.022	2	0	9.4	4.3	0	0	1	1	0
156.75	0	0	1	2	1	0	0	0	2.24	2	0	13.2	5.3	1	0	1	1	0
147.1	1	0	1	1	1	0	0	0	1.12	2	0	11	4.7	0	0	0	0	0
152.85	0	0	1	0	1	0	0	0	1.41	2	0	12.1	4.5	0	0	0	0	0
151.1	0	1	1	1	1	0	0	0	2.47	2	0	12.3	4.4	0	0	0	0	0
154	0	1	1	0	1	0	0	0	1.84	2	0	11.2		1	1	1	0	0
154.2	0	0	1	0	1	0	0	1	1.49	2	0	11	5.1	0	0	0	0	0
147.55	1	0	1	0	0	0	0	1	1.39	2	0	13.3	4.5
151.25	0	1	1	2	1	0	0	1	1.14	2	0	11.4	5.7	0	0	0	0	0
152.55	0	0	1	0	1	0	0	0	0.8	2	0	11.9		0	0	0	0	0
155.7	0	1	1	0	1	0	0	0	0.28	2	0	13.3	4.4	0	0	0	0	0
152.45	0	0	1	0	1	0	0	0	0.15	2	0	11.1	4.7	1	0	1	0	0
155.95	0	1	1	0	1	0	0	1	1.04	2	0	13.1	5.5	0	0	0	0	0
154.35	0	1	1	0	1	0	1	1	2.36	2	0	12.6	4.8	0	1	0	0	0
163.35	0	0	1	0	1	0	0	0	0.53	2	0	11	4.4	0	0	0	0	0
156.45	0	0	1	2	1	0	0	1	0.04	1		10.1	5	0	0	0	0	0
151.35	0	0	1	0	1	0	0	1	0.864	2	0	12.2	5.5	0	0	0	0	0
154.35	0	1	1	0	1	0	0	1	0.766	2	0	9.5	4.6	0	0	0	0	0
156.3	0	0	1	1	1	0	0	1	1.12	2	0	11.6	5		0	0	0	0
143.55	1	0	1	0	1	0	0	0	0.98	2	0	12.3	4.9			0	0	0
157.65	0	1	1	2	1	0	0	1	0.96	2	0	12.6	4.7	0	0	0	0	0
155.35	0	1	1	2	1	0	0	1	1.32	2	0	12.4	5.4		0	1	1	0
150.35	0	0	1	0	1	0	0	0	1.22	2	0	13.2	4.8	0	0	0	0	0
163.05	0	1	1	1	0	0	0	1	0.337	2	0	11.4	4.8	0	0	0	0	0
147.6	1	0	1	2	0	0	0	1	1.26	2	0	11.8	4.9	0	0	0	0	0
157.65	0	1	1	0	1	0	0	1	1.907	2	0	10.2	5.1	0	0	0	0	0
152.2	0	0	1	0	1	1	0	1	1.07	2	0	10.4	5			0	0	0
147.15	1	0	1	0	1	0	0	1	2.03	2	0	11.5	5	0	0	0	0	0
162.6	0	1	1	0	1	0	1	1	0.511	2	0	10.6	5.1	0	0	0	0	0
156.8	0	1	1	1	1	0	0	1	1.412	2	0	13.6	4.9	1	0	0	0	0
158.2	0	0	1	0	1	0	0	1	0.921	2	0	10.6	5.3	0	0	0	0	0
145.85	1	0	1	1	1	0	0	0	1.6	2	0	11.9	4.7			0	0	0
141.75	1	0	1	2	0	0	0	0	2.36	2	0	13.3	5.1	0	1	0	0	0
146.05	1	1	1	0	0	0	0	1	1.24	2	0	9.7	5.2	1	0	1	1	0
147.95	1	0	1	0	1	0	0	0	1.56	2	0	11.5	4.7	0	0	0	0	0
155.35	0	0	0	0	1	0	0	1	2.34	2	0	13.8	5.2	0	0	0	0	0
162.15	0	1	1	0	1	1	1	1	0.74	2	0	12.2	5.2			0	0	0
162.15	0	0	1	0	0	0	0	1	1.06	2	0	13.4	4.3	0	0	0	0	0
160.65	0	0	1	2	1	0	0	1	0.906	2	0	10.6	5.1	0	0	0	0	0
153.15	0	0	1	2	1	0	0	1	0.43	2	0	11.9	5.2	0	0	0	0	0
145.8	1	1	1	0	1	0	0	1	1.49	2	0	12.6	5.1	0	0	0	0	0
142.85	1	0	1	1	1	0	0	0	1.19	2	0	13.1	5.2	1	1	0	0	0
153.25	0	1	1	2	1	0	0	1	1.01	2	0	11.4	4.9		0	0	0	0
156.5	0	1	1	2	0	0	0	1	0.48	2	0	10.4	4.6			1	0	0
165.15	0	1	1	0	1	0	0	1	0.75	2	0	11	5.2	0	0	0	0	0
155.65	0	1	0	0	1	0	0	1	1.47	2	0	10.5	5.2	0	0	0	0	0
152.05	0	1	1	0	1	0	0	1	1.35	2	0	13.4	4.1	0	1	0	0	0
152.3	0	0	1	0	1	0	1	1	1.44	2	0	12.4	4.9	1	1	0	0	0
154.05	0	1	1	0	1	0	0	0	0.91	2	0	11.7	4.4			0	0	0
148.3	1	1	1	2	1	0	0	1	2.17	2	0	11.4	5.2	0	0	0	0	0
154.65	0	0	1	0	1	0	0	1	1.52	2	0	10.9	5.4	1	0	0	0	0
163.2	0	1	1	2	1	1	0	1	0.62	2	0	10.3	5.2	0	0	0	0	0
157.65	0	0	1	0	1	0	0	0	0.87	2	0	13.1	5.1	0	0	0	0	0
148.05	1	0	1	2	0	0	0	1	0.04	1		12.8	4.6	0	0	0	0	0
157.15	0	1	1	0	1	0	0	0	2.22	2	0	12.8	5.5	1	0	1	0	0
146.45	1	0	1	1	1	0	0	1	0.15	2	0	10.3		0	1	0	0	0
151.85	0	1	1	0	1	1	0	1	1.04	2	0	12.3		0	0	0	0	0
156.35	0	1	1	0	0	0	1	1	2.19	2	0	12.6	5.9	0	0	0	0	0
161.45	0	1	1	1	1	0	0	1	0.853	2	0	11	5.2	0	0	0	0	0
150.75	0	1	1	0	1	0	0	1	1.64	2	0	10.8	4.7	0	0	0	0	0
143.75	1	1	1	0	1	0	0	1	1.3	2	0	12.6	5	0	0	0	0	0
150.15	0	0	1	0	1	0	0	0	0.63	2	0	10	5.2	1	1	1	0	0
153.6	0	1	1	0	1	0	0	1	0.4	2	0	11.6	4.8	0	0	0	0	0
151.25	0	1	0	0	1	0	0	0	0.525	2	0	12.9	5.2	0	0	0	0	0
151.45	0	0	1	2	1	0	0	0	1.44	2	0	11.8	5	1	0	1	0	0
155.45	0	1	1	2	1	0	0	0	1.64	2	0	12.7	4.8	0	0	0	0	0
161.35	0	1	1	0	1	0	0	1	1.205	2	0	12.1	5.1	0	0	0	0	0
154.8	0	1	0	2	1	0	0	1	0.044	1		12	5.4	1	1	0	0	0
165.8	0	1	1	1	1	0	0	1	1.99	2	0	8.4	5.1	0	0	0	0	0
157.05	0	0	1	0	1	0	0	1	0.51	2	0	11.3	4.9	0	0	0	0	0
149.75	1	1	1	2	1	0	1	1	1.98	2	0	9.4	5.1	1	0	0	0	0
146.85	1	0	1	0	0	0	0	1	0.25	2	0	11.2	5	0	0	0	0	0
152.25	0	0	1	2	1	0	0	0	0.597	2	0	12.5	5.1			0	0	0
154.55	0	1	1	0	0	0	0	1	2.31	2	0	11.7	4.9	0	0	0	0	0
148.35	1	0	1	2	1	0	0	1	2.29	2	0	11.6	4.9	0	1	0	0	0
146.6	1	1	1	2	1	0	0	1	2.37	2	0	11.9	5.6	0	0	0	0	0
156.15	0	1	1	1	0	0	0	1	1.15	2	0	10.3		0	0	0	0	0
158.1	0	0	1	1	1	0	0	1	1.31	2	0	12.6	4.9	0	1	0	0	0
154.1	0	0	1	2	1	0	0	1	0.864	2	0	12.1	4.9	1	0	0	0	0
155.8	0	0	1	2	1	0	0	1	1.34	2	0	13		0	0	0	0	0
153.55	0	1	1	0	1	0	0	1	1.43	2	0	9	4.7	0	0	0	0	0
144.55	1	0	1	2	0	0	0	0	2.32	2	0	12.2	5.6	0	0	1	0	0
153.4	0	0	1	1	0	0	0	1	0.036	1		12.1	4.7	0	1	0	0	0
159.05	0	1	1	0	1	0	0	1	0.987	2	0	9	5	0	0	0	0	0
155.45	0	0	1	0	1	0	0	0	1.95	2	0	8.9		0	0	0	0	0
154.7	0	1	0	2	1	0	0	1	0.423	2	0	12.4	5.3	0	0	0	0	0
153.05	0	1	1	0	1	0	0	0	1.81	2	0	12.1	5.1			0	0	0
156.95	0	1	1	0	1	0	0	1	2.3	2	0	10.7	5.2	1	1	1	1	0
151.1	0	0	1	0	0	1	0	1	1.19	2	0	11.6	5.7			0	0	0
159.6	0	1	1	2	0	0	0	0	1.106	2	0	12.3	5.1	0	0	0	0	0
147.25	1	0	1	0	0	0	0	0	1.61	2	0	10.6	5.1	0	0	0	0	0
153.4	0	1	1	2	1	0	0	1	2.02	2	0	11.5	5.3	0	0	0	0	0
157.05	0	0	1	2	1	0	0	0	1.78	2	0	11.6	4.8	0	0	0	0	0
151.4	0	1	1	2	0	0	0	0	1.25	2	0	11	5.4	1	0	1	0	0
149.25	1	1	1	0	1	0	0	1	2.12	2	0	10.8	5.5	0	0	0	0	0
149.65	1	0	0	0	1	0	0	1	2.09	2	0	10.1	4.3	0	0	0	0	0
150.9	0	0	1	0	1	1	0	1	1.62	2	0	13.5	5.1	0	0	0	0	0
153.65	0	0	1	0	0	0	0	1	0.08	1		13.3	4.8
153.55	0	0	1	2	0	0	0	1	2.32	2	0	11.6	4.8	1	0	1	1	0
154.05	0	1	1	0	1	0	0	0	1.26	2	0	10.8	5.2			0	0	0
155.65	0	0	1	1	0	0	0	0	1.27	2	0	8.4	4.5	0	0	0	0	0
148.8	1	1	1	2	1	0	0	1	2.12	2	0	12.8	5.3	1	0	1	0	0
151.5	0	0	1	0	0	0	0	0	1.603	2	0	11.7	5.3	0	0	0	0	0
151.7	0	0	1	2	0	0	1	1	0.57	2	0	12.7	5.1	0	0	0	0	0
151	0	1	0	0	0	0	0	0	1.68	2	0	12.6	4.9	0	0	0	0	0
156.65	0	1	1	1	1	0	0	1	0.17	2	0	9.1		0	1	0	0	0
153.45	0	0	1	0	1	0	0	0	0.73	2	0	10.3	5.6			0	0	0
146.55	1	1	1	0	1	0	0	0	2.05	2	0	10.4	5.3	1	1	1	1	0
155.8	0	0	1	0	1	0	1	1	1.38	2	0	13.4		0	0	0	0	0
153.75	0	0	1	1	1	0	0	1	0.391	2	0	10.8	5.1	0	1	0	0	0
135.55	1	0	1	0	0	0	0	1	2.05	2	0	11.1	5.5	1	1	0	0	0
148.95	1	0	1	0	1	0	0	1	1.91	2	0	11.4	4.8		0	0	0	0
141.85	1	0	0	0	1	1	0	0	1.77	2	0	12.1	5.2			1	1	1
138.65	1	0	1	2	0	0	0	1	0.75	2	0	11.3	5.6	1	0	1	0	0
153.55	0	0	1	0	1	1	1	1	1.47	2	0	9.1	4.8	0	0	0	0	0
171.15	0	1	1	0	0	0	0	1	0.401	2	0	14.5	5	0	0	0	0	0
142.65	1	0	1	0	1	0	0	0	1.04	2	0	13.3	5.1	0	0	0	0	0
156	0	0	1	0	0	0	0	1	0.39	2	0	11.7	4.9	0	0	0	0	0
160.15	0	0	1	0	1	0	0	1	2.29	2	0	12.4	5.4	0	0	0	0	0
158.55	0	0	1	0	0	0	0	1	1.69	2	0	12.4	5.3	0	0	0	0	0
144.6	1	0	1	0	1	0	0	0	0.45	2	0	13.2	5.2	1	1	0	0	0
159.95	0	0	1	1	1	0	0	0	0.21	2	0	10.1		0	0	0	0	0
138	1	1	1	1	1	0	0	1	0.17	2	0	12.7	5.1	1	1	0	0	0
149.7	1	0	1	0	1	0	0	1	0.811	2	0	13.4	4.9	0	0	0	0	0
153.1	0	1	1	2	1	0	0	0	1.68	2	0	12.5	4.5			0	0	0
155.5	0	1	1	0	1	0	1	1	1.35	2	0	11.9	4.8	0	0	0	0	0
151.5	0	0	1	0	1	0	0	1	1.94	2	0	13.2	5.6	0	0	0	0	0
151.85	0	0	1	2	1	0	0	1	1.57	2	0	12.5	5.2	0	0	0	0	0
153.35	0	0	1	1	1	0	0	0	2.318	2	0	10.3	5.3	0	0	0	0	0
163.55	0	1	1	2	0	0	0	1	1.44	2	0	12.2	4.4	0	0	0	0	0
154	0	1	1	2	1	0	1	1	1.59	2	0	7.4	4.8	0	0	0	0	0
146.05	1	0	1	2	0	0	0	1	0.24	2	0	13.1	5.4	1	1	0	0	0
150.9	0	0	1	0	0	0	0	1	0.53	2	0	11.8	5.1	0	0	0	0	0
148.95	1	0	0	2	1	0	0	0	1.45	2	0	12.1	5.5	0	0	0	0	0
157.55	0	1	1	0	1	0	0	0	1.2	2	0	12	5.8	0	0	0	0	0
160.45	0	0	1	2	0	0	0	1	0.6	2	0	12.3	5.4		0	0	0	0
149.15	1	1	1	0	1	0	0	1	1.99	2	0	12.3	5.1	0	1	0	0	0
145.95	1	0	1	1	0	0	0	1	1.71	2	0	11.2	5.1	1	1	0	0	0
157.55	0	1	1	0	1	0	0	0	0.54	2	0	11.9	4.8			0	0	0
162.35	0	1	1	1	0	0	0	1	0.04	1		12.7		0	1	0	0	0
151.45	0	0	1	1	0	0	1	1	1.62	2	0	12.5	4.5
150.5	0	1	1	1	1	0	0	1	1.979	2	0	9.6	5.2	0	1	0	0	0
147.65	1	1	1	2	1	0	0	1	2.241	2	0	12	5.2	0	0	1	0	0
152.1	0	1	1	0	1	0	0	0	0.19	2	0	11.1	4.9	1	1	0	0	0
148.25	1	0	1	1	1	0	0	0	0.695	2	0	11	4.6	1	1	0	0	0
149.45	1	0	1	0	1	0	0	0	0.96	2	0	12.2	4.8	0	0	0	0	0
151.55	0	1	1	2	1	0	0	1	0.93	2	0	8.6	5	0	0	0	0	0
155.55	0	1	1	0	1	0	0	0	2.04	2	0	10.4		0	0	0	0	0
169.35	0	1	1	0	0	0	1	1	2.49	2	0	12.4	4.9	0	0	0	0	0
145.85	1	0	1	0	1	0	0	1	0.3	2	0	11.8	5	1	1	0	0	0
160.05	0	0	1	0	1	0	0	1	0.701	2	0	11.8	4.9	0	0	0	0	0
147.8	1	0	1	0	1	0	0	1	1.09	2	0	12.1	4.9			1	0	1
159	0	0	1	0	1	0	0	1	1.08	2	0	12.7	4.9	1	1	0	0	0
150.55	0	1	1	1	1	0	0	0	1.65	2	0	11.1	5.2	0	0	0	0	0
156.4	0	0	1	0	1	0	0	0	1.46	2	0	8.5	5.1	0	0	0	0	0
148.1	1	1	1	0	0	0	0	1	0.06	1		12	4.3	1	1	1	1	0
151.4	0	0	0	0	1	0	0	0	1.27	2	0	13.4	5	0	0	0	0	0
154.15	0	1	1	2	1	0	0	1	1.15	2	0	14.7			1	0	0	0
146.3	1	1	0	0	1	0	0	0	1.293	2	0	11.9	4.8	0	0	0	0	0
155.55	0	0	1	0	0	0	0	1	1.08	2	0	11	4.8	0	0	0	0	0
158.6	0	0	1	0	1	0	0	1	1.47	2	0	11.9	5.6	0	0	0	0	0
157.6	0	1	1	0	1	0	0	1	2.11	2	0	13.7	4.9			0	0	0
145.4	1	1	1	1	1	0	0	1	0.54	2	0	9.9	4.9	1	1	0	0	0
140.85	1	0	1	2	0	0	0	1	2.19	2	0	13.5	4.7		0	1	0	0
151.35	0	0	1	0	1	0	0	0	2.255	2	0	9.9	4.8	0	0	0	0	0
148.3	1	0	1	0	1	0	1	1	2.15	2	0	11.5		0	0	0	0	0
153.55	0	1	1	2	0	0	0	1	1.7	2	0	13.2	5.9	0	0	0	0	0
149.85	1	0	1	0	1	0	0	0	1.92	2	0	11.6		0	0	0	0	0
151.4	0	0	1	0	1	0	0	1	2.365	2	0	10.9	5	1	0	1	1	0
147.9	1	0	1	2	1	0	0	1	0.4	2	0	12.5	5	0	0	0	0	0
163.3	0	0	1	0	1	0	1	0	1.95	2	0	11	5.4	0	0	0	0	0
148.75	1	1	1	0	1	0	0	1	1.66	2	0	13.8	4.8			1	1	0
150	0	1	1	1	1	0	0	1	1.37	2	0	11.3	4.4	1	1	0	0	0
146.5	1	0	1	0	1	0	0	1	2.15	2	0	13	4.5	0	0	0	0	0
148.55	1	0	1	0	1	0	0	1	0.67	2	0	11.3	5.1	1	1	0	0	0
155.95	0	0	1	0	1	0	1	0	0.55	2	0	9.6	5.3	0	0	0	0	0
158.55	0	0	1	0	1	1	0	1	1.313	2	0	11	5.5	1	1	0	0	0
147.95	1	1	1	0	1	0	0	1	2.17	2	0	11.8	4.8	1	1	0	0	0
156.3	0	0	1	2	1	0	0	1	2.39	2	0	12.9	4.8	0	0	0	0	0
154.25	0	1	1	0	1	0	0	1	2.488	2	0	12.9	5.5	0	0	0	0	0
150	0	1	0	2	1	0	0	0	1.75	2	0	11.7	5.3	0	0	0	0	0
155.55	0	0	1	0	0	1	0	1	0.82	2	0	10.7		0	0	0	0	0
147.4	1	1	1	2	1	0	0	1	1.566	2	0	11.6	5.6	1	1	0	0	0
151.85	0	1	1	1	1	0	0	1	0.16	2	0	11.9	5.2	0	0	0	0	0
147.6	1	0	1	0	0	0	0	1	0.97	2	0	11.1	5.3	0	0	0	0	0
147.1	1	0	1	0	1	0	0	1	2.42	2	0	12	5.1	1	1	0	0	0
151.45	0	0	1	0	0	0	0	1	0.81	2	0	9.8		1	1	0	0	0
150.6	0	1	1	0	1	0	0	1	0.488	2	0	10.3	5.1	0	0	0	0	0
156.65	0	0	1	0	1	0	0	0	1.25	2	0	11.1		0	0	1	1	0
153.75	0	0	1	1	1	0	0	1	0.86	2	0	11.6	5			0	0	1
157.05	0	0	1	2	1	0	0	1	2.09	2	0	10.5		0	0	0	0	0
156.85	0	0	1	0	1	0	0	0	2.16	2	0	12.3	4.9	1	1	0	0	0
161.6	0	1	1	0	1	0	0	1	0.686	2	0	10.3	5.9	0	0	0	0	0
146.25	1	0	1	2	1	0	0	1	1.221	2	0	13.5	5.1	0	1	0	0	0
149.4	1	1	1	0	1	0	0	1	1.76	2	0	12.5	4.6	1	1	0	0	0
166.35	0	0	1	2	0	0	0	1	1.57	2	0	12	4.8	0	0	0	0	0
152.4	0	0	1	0	1	0	0	0	0.208	2	0	11.3	5	1	1	0	0	0
156.3	0	1	1	0	1	0	0	0	0.4	2	0	10.1	4.2	0	0	0	0	0
146.5	1	0	1	1	0	0	0	1	0.26	2	0	11	5.2	1	1	0	0	0
152.05	0	1	1	0	1	0	1	0	0.75	2	0	13.1	5.3	0	0	0	0	0
152	0	1	1	0	0	0	1	1	1.25	2	0	12.4		0	0	0	0	0
157.75	0	0	1	1	1	0	0	1	1.04	2	0	12.5	4.5	0	0	0	0	0
152.2	0	1	1	1	1	0	0	1	1.67	2	0	10.8	5	0	1	0	0	0
159.05	0	1	1	0	0	0	0	1	1.93	2	0	10.4	5.2	0	0	0	0	0
147.55	1	0	1	2	0	1	0	1	1.8	2	0	11.4	5.4	1	1	1	0	0
153.85	0	1	1	0	0	0	1	1	0.32	2	0	13.7	5	1	1	0	0	0
148.1	1	1	1	2	1	0	0	0	1.2	2	0	14.4	5.3	0	0	0	0	0
148.3	1	1	1	0	1	0	1	1	1.9	2	0	7.9	5.1	0	1	0	0	0
158.85	0	1	1	2	1	0	1	1	1.65	2	0	11.4	4.6	0	0	0	0	0
150.05	0	1	1	0	0	0	1	1	2.36	2	0	12	5.1		0	0	0	0
154.85	0	0	1	1	1	0	0	1	4.45	3	1	12.1	4.5	1	1	0	0	0
152.75	0	1	1	0	1	0	1	1	3.46	3	1	11.4		0	0	0	0	0
150.5	0	1	1	0	1	0	0	1	3.21	3	1	13.2	4.5			0	0	0
158.65	0	1	1	2	1	0	0	0	3.54	3	1	12.1	5	0	0	0	0	0
144.55	1	1	1	0	1	0	0	1	2.62	3	1	11	5.2			0	0	0
154.85	0	0	1	2	1	0	0	1	3.05	3	1	11.7		0	0	0	0	0
165.2	0	1	1	2	0	0	0	1	106.63	4	1	11.6		0	0	0	0	0
156.45	0	0	1	0	0	1	0	0	2.69	3	1	12	5.3	1	1	0	0	0
163.35	0	1	1	2	1	0	0	1	3.146	3	1	12.7	5.6	0	0	0	0	0
152.75	0	1	1	2	1	0	0	0	3.11	3	1	11.3		0	0	0	0	0
153.85	0	0	1	2	1	0	1	1	4.59	3	1	12.2		0	0	0	0	0
148.55	1	1	1	2	1	0	0	1	3.687	3	1	12.9	5		1	0	0	0
138.55	1	0	1	1	1	0	0	0	3.15	3	1	12	5.1			0	0	0
148.75	1	0	1	0	1	0	0	1	3.59	3	1	13.4		1	1	0	0	0
151.65	0	0	1	1	1	0	0	1	5.22	3	1	13.1	4.8	0	1	0	0	0
154.05	0	1	1	0	1	0	0	0	2.61	3	1	10.6	4.9			1	1	0
149.65	1	0	1	2	1	0	0	0	4.244	3	1	13.3	5.1	1	1	0	0	0
156.7	0	1	1	0	1	0	0	1	3.57	3	1	12.6	4.8	1	1	0	0	0
163.85	0	0	1	2	1	1	0	1	4.98	3	1	7.4	5.5	0	1	0	0	0
154.1	0	0	1	2	0	0	0	0	3.77	3	1	10.2	4.9
159	0	1	1	2	1	0	0	1	3.319	3	1	11.2	5.1	1	1	0	0	0
151.2	0	0	1	2	1	0	0	1	3.46	3	1	14.6		1	0	0	0	0
158.95	0	1	1	2	1	0	0	1	5.726	3	1	10.2	5.5	0	0	0	0	0
153.4	0	1	1	0	0	1	0	0	7.73	3	1	12.1		1	1	0	0	0
165.5	0	0	1	0	1	0	0	1	2.74	3	1	11.7	5	0	0	1	0	0
145.45	1	1	1	2	1	0	0	1	7.47	3	1	10.9	4	0	1	0	0	0
146.15	1	1	1	0	1	0	1	1	2.614	3	1	10	5.3	0	0	0	0	0
147.1	1	1	1	1	1	0	0	1	3.61	3	1	11.4	5.3	0	1	0	0	0
156.45	0	1	1	0	1	0	1	1	4.64	3	1	11.9	5.1	0	0	0	0	0
149.35	1	0	1	0	1	0	0	1	5.17	3	1	9.1	5.1	0	0	0	0	0
157.55	0	0	1	0	1	0	0	0	3.88	3	1	11.1		0	0	0	0	0
152.15	0	0	1	0	1	1	0	1	2.71	3	1	12	4.8	0	0	0	0	0
155.45	0	0	1	0	1	0	0	1	3.59	3	1	11.6	4.7	0	0	0	0	0
152.35	0	0	1	2	1	0	0	0	2.52	3	1	13.1		0	0	0	0	0
161.15	0	0	1	0	1	0	0	1	6.03	3	1	13.5		0	0	0	0	0
144.25	1	1	1	0	0	0	0	0	9.468	3	1	12.3	4.7	0	0	0	0	0
155.05	0	1	1	2	1	0	1	1	6.89	3	1	12.2	4.9			0	0	0
158.4	0	1	1	0	1	0	0	1	7.38	3	1	10.4		0	1	0	0	0
147.35	1	0	1	0	1	0	0	0	8.91	3	1	9.8	4.8	0	0	0	0	0
155.35	0	1	0	0	1	0	0	1	5.93	3	1	12.2	4.7	1	0	1	1	0
154.65	0	1	1	0	1	0	0	1	3.61	3	1	13.6		0	0	0	0	0
153.95	0	0	1	0	1	0	0	1	3.58	3	1	12.8	4.8	0	0	0	0	0
165.6	0	0	1	0	0	0	0	1	12.05	4	1	9.2	5.1	0	0	0	0	0
150.15	0	0	1	0	1	0	0	1	3.65	3	1	11	5	1	1	1	0	0
151.65	0	1	1	1	1	0	0	1	4.41	3	1	12.8	4.8	0	1	0	0	0
150.45	0	0	1	2	0	0	0	1	4.02	3	1	12.2	5.4	1	1	0	0	0
150.25	0	1	1	0	1	0	0	1	3.4	3	1	11.1	4.8		0	0	0	0
144.05	1	0	1	0	1	0	0	0	5.16	3	1	11.9	5	0	0	0	0	0
154.45	0	0	1	0	1	0	0	0	2.892	3	1	11.4	4.2	0	0	0	0	0
150.3	0	0	1	0	1	0	0	1	3.57	3	1	12.9	4.9	1	1	0	0	0
155.8	0	0	1	0	1	0	0	1	3.43	3	1	9.2	4.6	0	0	0	0	0
142.55	1	0	1	0	1	0	0	1	2.575	3	1	11.6	5.4	1	1	0	0	0
146.7	1	0	1	1	0	0	0	1	3.8	3	1	11.8	4.8	0	1	0	0	0
145.35	1	1	1	0	1	0	0	0	3.56	3	1	11.4	5.6	0	0	0	0	0
144.25	1	1	0	2	1	0	1	1	3.2	3	1	12	5	0	0	1	0	0
149.6	1	1	0	2	1	0	1	1	3.31	3	1	12.1	5	0	1	0	0	0
150.95	0	1	1	2	0	0	0	1	2.55	3	1	11.6	4.6	0	1	0	0	0
149.4	1	0	1	1	1	0	0	1	2.64	3	1	13		0	0	0	0	0
156.95	0	0	1	0	1	0	0	0	2.584	3	1	11.6	4.9	0	0	0	0	0
151.15	0	1	1	0	1	0	1	1	2.6	3	1	10.9	4.4	0	0	0	0	0
164.25	0	0	1	0	1	0	0	1	2.78	3	1	12	5.1
154.25	0	1	1	0	0	0	1	1	4.31	3	1	11.1	5.3	0	0	0	0	0
141.55	1	1	1	0	1	0	0	0	2.596	3	1	11.6	5.2	1	1	0	0	0
159.05	0	0	1	0	1	0	0	1	5.1	3	1	11.3		0	0	0	0	0
148.2	1	1	1	0	1	0	0	1	5.07	3	1	12.6	4.6	1	1	0	0	0
150.2	0	1	1	0	1	0	0	1	3.413	3	1	11.4	5	1	1	1	0	0
157.65	0	0	1	0	1	0	0	1	3.06	3	1	11.9		0	0	1	1	0
145.4	1	0	1	0	1	0	0	1	11.23	4	1	12		1	1	0	0	0
151.1	0	0	1	1	1	0	0	0	4.79	3	1	11.1	5.3			0	0	0
151.25	0	0	0	1	1	0	0	1	2.71	3	1	12	4.6	0	1	0	0	0
149.95	1	1	1	2	0	0	0	1	3.81	3	1	12.4		0	0	0	0	0
159.5	0	0	1	2	1	0	0	1	3.47	3	1	12.4	5	0	0	1	0	0
145.45	1	0	1	0	0	0	0	1	2.93	3	1	11.7		0	1	0	0	0
149.6	1	0	1	0	1	0	0	1	3.12	3	1	12.6	5.2			0	0	0
148.8	1	1	1	2	1	0	0	1	4.64	3	1	11.8	5.4	0	0	0	0	0
150.5	0	0	1	1	1	0	1	0	4.8	3	1	11.5	5.3	0	0	0	0	0
151.6	0	0	1	0	1	0	0	1	2.78	3	1	12.4	5.3	1	1	0	0	0
151.2	0	0	1	1	1	0	0	1	2.73	3	1	11.8	5		0	0	0	0
157.25	0	0	1	1	1	0	0	1	3.45	3	1	11.4	5.3	1	0	1	1	0
147.95	1	0	0	0	0	0	0	0	2.85	3	1	11.7		0	0	0	0	0
139.55	1	1	1	0	0	0	0	1	2.89	3	1	11.3	5.2	0	0	0	0	0
159.5	0	0	1	1	1	0	0	1	5.59	3	1	11.7	5	0	0	0	0	0
150.35	0	1	1	0	1	0	0	1	3.02	3	1	12	4.6	1	1	0	0	0
151.1	0	1	1	0	1	0	0	1	4.91	3	1	12.3	5.4	0	0	0	0	0
150.3	0	1	1	2	1	0	0	0	8.407	3	1	12.3	5.5	0	0	0	0	0
141.65	1	0	1	0	1	0	0	0	4.57	3	1	9.1	3.9	0				0
155.8	0	1	1	2	1	0	0	1	3.574	3	1	12.5	5.3	1	1	0	0	0
148.95	1	1	1	0	1	0	0	0	3.43	3	1	12.8		1	1	1	1	0
159	0	0	1	1	1	0	0	1	3.31	3	1	11	5	0	0	0	0	0
153.3	0	0	1	0	1	0	0	0	4.65	3	1	13.6	4.9			0	0	0
150.7	0	1	1	0	1	0	0	1	6.44	3	1	12	5.4	1	1	0	0	0
155.15	0	0	0	2	0	1	0	0	3.24	3	1	11.8	5.3	0	0	0	0	0
152.65	0	1	1	0	1	0	0	1	3.3	3	1	11.3	5.1	0	0	0	0	0
153.35	0	0	0	2	1	0	0	0	3	3	1	12.4		0	0	1	1	0
151.05	0	1	1	1	1	0	0	1	3.986	3	1	10.8	5.2	1	1	0	0	0
158.05	0	1	1	0	1	0	1	1	6.14	3	1	14.6	5.2	0	0	0	0	0
144.05	1	1	1	0	1	0	0	1	11.07	4	1	11.3		1	1	0	0	0
164.65	0	1	1	2	1	0	1	1	3.19	3	1	10.9	4.7	0	0	0	0	0
158.35	0	1	0	2	1	0	0	0	3.7	3	1	11.4	5.2	0	0	0	0	0
156.6	0	1	1	0	1	0	0	1	6.91	3	1	12.4	4.9	0	0	0	0	0
150.1	0	0	1	0	1	0	0	1	2.73	3	1	11.8	4.8	0	0	0	0	0
152	0	1	1	0	0	0	1	1	2.581	3	1	11.3	4.9			1	0	1
165.2	0	0	1	0	0	0	0	1	4.79	3	1	14.2	4.9	0	0	0	0	0
155.55	0	1	1	0	1	0	0	1	3.05	3	1	12.2	4.9	0	0	0	0	0
144.2	1	0	1	0	0	0	0	0	5.58	3	1	12.4	4.5	1	1	0	0	0
154.65	0	0	1	0	1	0	0	0	7.38	3	1	12.9		0	0	1	0	0
148.55	1	1	1	2	1	0	1	1	5.1	3	1	11.2	4.9	0	0	0	0	0
147.8	1	1	0	0	1	0	0	1	17.63	4	1	11		0	1	0	0	0
142.6	1	1	1	0	1	0	1	1	4.13	3	1	10.5	5	0	0	0	0	0
149.1	1	1	1	2	1	0	0	1	3.23	3	1	10.9	4.7	0	0	0	0	0
154.65	0	1	1	2	1	0	1	1	2.56	3	1	11.7	5
156.65	0	0	1	2	1	0	0	1	4.82	3	1	11.3	5.2		0	0	0	0
159.85	0	1	1	2	1	0	0	1	2.55	3	1	10.9	5.2	0	0	0	0	0
167	0	0	1	2	1	0	0	1	4.63	3	1	11.5	4.7	0	0	0	0	0
154.55	0	1	1	2	1	0	1	1	5.3	3	1	9.9	5.1			0	0	0
150.65	0	1	1	0	0	0	0	1	2.693	3	1	11.7	5.3
153	0	1	1	2	1	0	0	1	2.55	3	1	12.4	4.8	0	1	0	0	0
155.3	0	1	1	0	0	0	0	1	3.18	3	1	12.7	5.2			0	0	0
145.45	1	1	1	0	1	0	0	1	2.616	3	1	9.1	5.4	1	1	0	0	0
156.35	0	0	0	1	1	0	0	0	3.56	3	1	10.2	4.4	0	1	0	0	0
155.35	0	1	1	2	1	0	0	0	3.34	3	1	10.4	5.4			0	0	0
148.35	1	0	1	0	1	0	0	1	3.67	3	1	10.5	4.5	0	0	0	0	0
153.8	0	1	1	0	1	1	0	1	2.799	3	1	10.9	5.4	0	0	0	0	0
148.45	1	1	1	0	1	0	0	1	3.24	3	1	11.5	5.1	0	1	0	0	0
147.25	1	1	1	2	1	0	0	1	2.5	3	1	10.7	5.6	0	0	0	0	0
154.65	0	1	1	0	1	0	0	1	3.61	3	1	13.6		1	1	0	0	0
153.55	0	1	1	0	1	0	0	1	3.067	3	1	10.9	4.2	1	1	0	0	0
149.6	1	0	1	2	1	0	0	1	2.7	3	1	13.4	4.9	1	1	0	0	0
159.1	0	1	1	1	1	0	1	1	5.74	3	1	11.7	5.1	0	0	0	0	0
138	1	0	1	0	1	0	0	1	3.06	3	1	12	4.6	1	1	0	0	0
158.8	0	0	1	0	0	0	0	1	7.29	3	1	12.2	5.4			0	0	0
158.65	0	1	1	2	1	0	0	1	4.05	3	1	10.6	4.8	0	0	0	0	0
149.25	1	0	1	1	1	0	0	0	4.56	3	1	10.7		0	0	0	0	0
153.4	0	1	1	1	1	0	0	0	3.404	3	1	11.3	4.8	0	0	0	0	0
140.15	1	0	1	1	1	0	0	1	5.93	3	1	10.1	4.7	1	0	1	1	0
151.95	0	1	1	2	1	0	0	1	4.95	3	1	11.7	5.4	0	0	0	0	0
153.25	0	0	1	1	1	0	0	1	3.56	3	1	10.7	4.6			0	0	0
162.35	0	1	1	0	1	0	0	1	4.27	3	1	9	4.1			0	0	1
151.55	0	1	1	2	0	0	0	0	3.84	3	1	11.9	5	1	0	0	0	0
160.5	0	0	1	0	1	0	0	1	4.69	3	1	11.7	5.5	0	0	0	0	0
157.35	0	1	1	2	1	0	0	1	4.31	3	1	11.3	5.4		0	0	0	0
147.9	1	0	1	1	1	0	0	1	2.54	3	1	11.1		1				0
164.75	0	1	1	2	1	1	0	1	5.39	3	1	11.4		0	0	0	0	0
158.85	0	1	1	2	1	0	1	1	3.96	3	1	11.7	5.3
153.75	0	0	1	0	1	0	0	0	3.375	3	1	10.5	5.8	0	0	0	0	0
144.05	1	0	1	0	1	0	0	0	6.7	3	1	11	5		0	0	0	0
153.35	0	0	0	0	1	0	0	0	4	3	1	11.1	5.2	0	0	0	0	0
148.15	1	1	1	0	1	0	0	0	12.45	4	1	11.8	4.6	0	0	1	1	0
146.65	1	0	1	2	1	0	0	1	3.794	3	1	11	5.5	1	1	0	0	0
161.85	0	0	1	0	0	0	0	0	2.62	3	1	10.9	5.2	1	1	0	0	0
148.85	1	1	1	0	1	0	0	0	15.4	4	1	13.7	4.3	0	0	0	0	0
147.05	1	0	1	0	1	0	0	0	2.95	3	1	11.1		1	0	1	1	0
145.9	1	0	1	0	1	1	0	1	5.66	3	1	10.4	4.9	0	0	0	0	0
153.95	0	0	1	2	1	0	0	1	2.591	3	1	12.5	5.4	0	0	1	1	0
149.1	1	0	1	0	1	0	0	1	5.71	3	1	12.4	5.2	0	0	0	0	0
156.75	0	0	1	1	0	0	0	0	2.82	3	1	12.7		1	1	0	0	0
146.35	1	1	1	2	1	0	0	0	5.02	3	1	14.4	4	0	1	0	0	0
149.35	1	0	1	2	0	0	0	1	3.71	3	1	11.8	5.3	0	0	0	0	0
149.35	1	0	1	1	1	0	0	1	14.83	4	1	11.7	5.6	1	1	1	0	0
163.35	0	1	1	0	1	0	0	1	3.09	3	1	11.1	4.7	0	0	0	0	0
148.3	1	1	1	0	1	0	0	0	2.84	3	1	11.6		0	1	0	0	0
154.75	0	0	1	1	1	0	0	1	5.55	3	1	11.2	4.8	1	1	1	0	0
149.55	1	0	1	0	1	0	0	1	2.77	3	1	11.1	4.1
145.35	1	1	1	2	1	0	0	0	3.36	3	1	11.3	5.2	1	0	1	0	0
149.75	1	1	1	0	1	0	0	1	3.1	3	1	12.1	4.9	1	1	0	0	0
164.45	0	0	1	1	1	0	0	0	3.19	3	1	11.8	4.7	0	1	0	0	0
148.35	1	0	1	0	1	0	0	1	3.42	3	1	11		1	0	0	0	0
143.6	1	0	0	0	1	0	0	0	5.97	3	1	11.1	5	0	0	1	1	0
144.2	1	1	1	0	1	0	0	0	4.16	3	1	10.4		0	0	0	0	0
148.65	1	1	1	0	1	0	0	0	3.53	3	1	9.3	5.1	0	0	1	0	0
154.35	0	1	1	0	1	0	1	1	3.83	3	1	12.3	6	0	0	0	0	0
148.25	1	0	1	0	1	0	0	0	3.4	3	1	11.8	5
153.6	0	0	1	2	1	0	0	0	4.83	3	1	10.7	4.7		0	0	0	0
159.3	0	1	1	0	1	0	0	1	3.05	3	1	11.9	5.4	0	0	0	0	0
155.05	0	1	1	0	1	0	0	0	3.43	3	1	12.3	5	0	0	0	0	0
144.4	1	0	1	2	0	0	0	1	2.76	3	1	12.3	5.2	0	1	0	0	0
143.3	1	0	1	0	1	0	0	0	2.59	3	1	10.9	4.7			0	0	1
162	0	0	1	0	1	0	0	0	3.52	3	1	11.7		0	0	0	0	0
147.25	1	1	1	1	1	0	0	1	5.09	3	1	12.8	11.2	0	0	0	0	0
150.45	0	0	1	2	0	0	0	1	8.73	3	1	12.6	5.1		0	0	0	0
152.3	0	0	1	0	1	0	0	0	2.79	3	1	11.9	4.7	0	0	0	0	0
152	0	1	1	0	0	0	1	1	2.581	3	1	11.3	4.9			1	0	1
147.85	1	0	1	0	1	0	0	0	2.81	3	1	12.8	4.7	0	0	0	0	0
148.65	1	0	1	0	0	0	0	1	2.63	3	1	11.9	5.3	1	0	1	1	0
147.95	1	0	1	0	1	0	0	1	3.437	3	1	12	5.3	1	1	0	0	0
141.25	1	1	1	2	1	0	0	1	2.58	3	1	11.3		0	0	0	0	0
155.35	0	1	1	0	1	0	0	1	2.88	3	1	12.4	5	0	0	0	0	0
166.75	0	1	1	0	1	0	1	1	5.08	3	1	12.1	5.3	0	0	0	0	0
149.75	1	0	1	0	1	0	0	1	3.7	3	1	10.8	5	0	0	0	0	0
146.6	1	0	1	1	0	0	0	1	3.04	3	1	11.7	5	0	0	0	0	0
143.25	1	0	1	0	1	0	0	1	3.79	3	1	11.7	4.6	0	1	0	0	0
143.1	1	1	1	1	1	0	0	1	9.57	3	1	10.7	4.6	0	0	0	0	0
145.3	1	1	1	0	1	0	0	0	3.85	3	1	9.9	5	0	1	0	0	0
149.7	1	0	1	0	1	0	0	1	5.68	3	1	10.8	4.5	1	1	0	0	0
146.1	1	0	1	0	1	0	0	1	2.9	3	1	11.4	4.6	1	0	1	1	0
151.85	0	1	1	0	1	0	0	0	2.65	3	1	13.5	5	0	0	0	0	0
156.85	0	1	1	0	1	0	0	1	4.25	3	1	9.8	4.8	0	1	0	0	0
150.35	0	0	1	0	1	0	0	0	3.45	3	1	11.9	4.5	0	0	0	0	0
158.5	0	1	1	2	1	0	1	0	5.94	3	1	11.6	5			0	0	0
147.5	1	0	1	0	1	0	0	1	6.98	3	1	8.1	5.1	1	1	1	0	0
148.85	1	1	1	0	1	0	0	1	3.1	3	1	11.7	4.8	0	1	0	0	0
164.4	0	1	0	0	0	0	0	1	4.31	3	1	12.3	4.7	0	0	0	0	0
149.25	1	1	1	0	1	0	0	0	3.64	3	1	11	5.6	0	0	0	0	0
146.5	1	0	1	0	0	0	0	0	15.6	4	1	8.7	4.9	0	1	0	0	0
149.1	1	0	1	0	1	0	0	1	4.46	3	1	10.6		0	1	0	0	0
153.55	0	1	1	2	0	0	0	1	2.99	3	1	12.6	4.9	0	1	0	0	0
144.05	1	1	1	2	1	0	0	0	6.97	3	1	9.5	5.4			0	0	0
148.1	1	0	1	0	1	0	0	0	3.52	3	1	12.8	4.9	0	1	0	0	0
155.45	0	0	1	0	1	0	1	1	6.5	3	1	10.1		0				0
150.75	0	0	1	0	0	0	0	0	3.14	3	1	10.4	5	0	0	0	0	0
144.1	1	1	1	0	1	0	0	1	7.89	3	1	12.6	4.5	1	1	0	0	0
152.1	0	1	1	2	1	0	0	0	4.25	3	1	8.8	5.3	0	0	0	0	0
148.1	1	0	1	2	0	0	0	1	2.87	3	1	11.8	4.8	0	0	0	0	0
151.05	0	0	1	0	1	0	1	1	2.95	3	1	9.9	4.9	1	0	1	0	0
146.85	1	0	1	0	1	0	0	1	3.693	3	1	12	5.3	1	1	1	0	0
153.25	0	1	1	2	1	0	0	1	7.06	3	1	13.6	5
149	1	0	1	1	1	0	0	1	2.97	3	1	11.3		0	0	0	0	0
151.15	0	0	1	1	1	0	0	1	5.94	3	1	11.1	5.2			0	0	0
146.85	1	0	1	0	1	0	0	1	4.061	3	1	11.4	5.2	0	1	0	0	0
152.6	0	0	1	2	1	0	0	0	2.53	3	1	11.4	5.3	0	0	0	0	0
157.6	0	0	1	0	0	0	0	1	2.78	3	1	12.9		0	0	0	0	0
146.35	1	0	1	0	0	0	0	1	3.14	3	1	9.2	4.7	0	0	0	0	0
149.55	1	0	1	0	1	0	0	0	9.35	3	1	12.8	4.9	0	0	0	0	0
154.4	0	1	1	2	1	0	1	1	13.98	4	1	11.7	5.3	0	0	0	0	0
148.8	1	0	1	2	1	0	0	0	4.91	3	1	12.3	5.5	0	0	0	0	0
152.45	0	1	1	0	1	0	0	1	2.59	3	1	12.7	5.2	0	0	0	0	0
154.75	0	0	1	1	1	0	0	1	2.81	3	1	11.2	4.9	1	1	1	0	0
148.15	1	0	1	0	1	0	0	0	2.6	3	1	11.2		1	0	1	1	0
145.2	1	1	1	0	1	0	0	1	6.35	3	1	11.5	5			0	0	0
151.85	0	1	1	1	1	0	0	0	3.14	3	1	13.9	4.9	0	0	0	0	0
146.55	1	1	1	2	1	0	0	1	40.32	4	1	12.3	5.2	0	0	0	0	0
156.3	0	0	1	0	1	0	0	0	3.58	3	1	13.2	4.7	0	0	0	0	0
164	0	0	1	0	1	0	0	1	6.26	3	1	8.1	4.3	0	0	0	0	0
148.25	1	1	1	0	1	0	0	1	3.45	3	1	11.6		0	0	0	0	0
160.2	0	1	1	2	1	0	0	1	4.1	3	1	12.2		0	0	0	0	0
147.8	1	1	1	0	1	0	0	0	2.96	3	1	13.9	4.6	1	1	0	0	0
153.25	0	1	1	1	1	0	0	1	2.56	3	1	7.1	4.92		0	0	0	0
155.15	0	0	1	0	1	0	0	0	2.681	3	1	11.1	4.9	0	0	0	0	0
155.25	0	1	1	2	1	0	1	1	4.24	3	1	12.2		1	1	1	1	0
152.7	0	0	1	0	1	1	0	0	3.37	3	1	12.1	5.1			0	0	0
150.35	0	0	1	0	1	0	1	1	4.36	3	1	12.7	4.5	0	1	0	0	0
143	1	0	1	2	1	0	0	0	4.08	3	1	12.4	4.8	1	1	0	0	0
152.75	0	1	1	0	1	0	0	1	3.38	3	1	11.8	4	1	1	0	0	0
151.15	0	1	1	1	1	0	0	0	4.44	3	1	13.1	5	0	0	0	0	0
151.4	0	0	1	0	1	0	0	1	4.605	3	1	12.6	5	0	0	0	0	0
150.75	0	1	1	0	1	0	0	0	5.74	3	1	10.5	4	0	0	0	0	0
155.45	0	0	1	0	0	0	0	0	8.87	3	1	11.4	4.5	1				0
160.4	0	1	1	2	0	1	0	1	5.81	3	1	11.5	4.9	0	0	0	0	0
150.95	0	1	1	0	1	0	0	0	9.54	3	1	13.3	5	1	1	0	0	0
153.05	0	0	1	0	1	0	0	1	4.2	3	1	14.1		0	0	0	0	0
150.45	0	1	1	0	1	0	1	1	3.35	3	1	11.9	4.6	0	0	0	0	0
151.75	0	0	1	2	1	0	0	1	2.62	3	1	11.5		0	0	0	0	0
149.5	1	1	1	1	1	0	0	1	93.6747	4	1	9.3	4.7	0	0	0	0	0
155.4	0	1	1	0	1	0	0	0	2.77	3	1	13.1	5	0	0	0	0	0
150.65	0	1	1	2	1	0	1	0	13.04	4	1	12.8	5.7	0	0	0	0	0
156.1	0	0	1	2	1	0	0	1	3.77	3	1	10.6	4.4	0	0	0	0	0
145.5	1	0	1	0	1	0	0	0	2.51	3	1	11.9	4.9		0	0	0	0
148.75	1	1	1	1	1	0	1	1	3.38	3	1	11.1				0	0	1
147.5	1	1	1	0	0	0	0	1	2.97	3	1	12.5	5	0	0	0	0	0
163.75	0	0	1	2	1	0	0	1	5.89	3	1	12.4	5.2	0	0	0	0	0
157.35	0	0	1	2	1	0	0	0	4.257	3	1	13.2	5.4	0	0	0	0	0
155.95	0	0	1	0	0	0	0	1	4.59	3	1	12.8	4.8			0	0	0
157.5	0	1	1	1	1	0	0	1	4.93	3	1	10.4	5.5	0	0	0	0	0
154.25	0	0	1	1	1	0	0	1	3.95	3	1	11.2		1	1	1	1	0
152.2	0	0	1	0	1	0	0	0	2.96	3	1	11.1	4
145.75	1	1	1	0	1	0	1	1	2.6	3	1	12.6	4.9	0	0	0	0	0
153.6	0	1	1	0	0	0	0	1	3.95	3	1	8.5	4.9	0	0	0	0	0
145.65	1	0	1	0	1	0	1	1	3.29	3	1	11.8	4.8			1	0	1
149.95	1	0	1	1	0	0	0	0	2.81	3	1	11.6	4.8	1	1	0	0	0
152.05	0	1	1	0	1	0	0	0	3.9	3	1	11	5.5			0	0	0
148.05	1	0	1	2	1	0	0	1	3.55	3	1	12.8		0	0	1	0	0
150.75	0	1	1	1	1	0	0	0	3.2	3	1	8.6	4.9	0	0	0	0	0
148.55	1	0	1	0	0	0	0	1	3.555	3	1	10.6	5	0	0	0	0	0
150.1	0	0	1	1	1	0	0	0	3.02	3	1	12.7	4.9	1	1	0	0	0
152.55	0	0	1	0	0	0	0	1	2.99	3	1	11.8	4.5	0	0	0	0	0
152.45	0	0	1	0	0	0	0	1	2.67	3	1	8.6	5.2	0	0	0	0	0
142.15	1	0	1	0	1	1	0	1	2.57	3	1	12.7		1	1	0	0	0
152.45	0	1	1	2	1	0	0	1	5.97	3	1	11.4	5.5	0	0	0	0	0
147.3	1	0	1	2	1	0	0	1	3.39	3	1	10.1	4.5					1
155.2	0	1	1	2	1	0	0	1	2.97	3	1	11.9	5.3	0	0	0	0	0
147.95	1	1	1	0	1	0	0	1	3.21	3	1	12.7
143.1	1	0	1	0	1	0	0	0	6.68	3	1	12	4.7	0	0	0	0	0
157.25	0	1	1	0	1	0	0	1	2.76	3	1	13	5	0	0	1	1	0
150.4	0	0	0	0	1	0	1	1	3.45	3	1	12.3	4.4		0	0	0	0
157.1	0	0	1	0	1	0	0	1	4.3	3	1	14.1		0	0	0	0	0
152.75	0	0	1	2	1	0	0	1	3.529	3	1	9.8	4.8	1	1	0	0	0
154.15	0	0	1	0	1	0	0	1	4.58	3	1	11.4	4.9	0	0	0	0	0
154.15	0	1	1	2	1	0	0	0	3.62	3	1	11.5	5.1	0	0	0	0	0
154.7	0	1	1	0	1	0	0	1	3.23	3	1	12	4.7	0	1	0	0	0
152.45	0	1	0	0	1	0	1	1	4.06	3	1	12.9		0	0	0	0	0
152.8	0	0	1	0	0	0	0	0	3.77	3	1	13.1	5.2			0	0	0
150.65	0	0	1	0	0	0	0	0	6.54	3	1	11.4		1	0	1	1	0
156.95	0	1	1	0	1	0	0	1	2.91	3	1	12.8	5.2	0	0	0	0	0
148.1	1	0	0	0	1	0	0	0	3.74	3	1	12.3	4.9			0	0	0
144.3	1	1	1	0	1	0	0	1	2.94	3	1	12.3	4.4	1	0	1	1	0
158	0	0	1	2	0	0	0	0	3.07	3	1	10.2	5.5					1
147.65	1	0	1	0	1	0	0	1	7.38	3	1	12.6	5.1	0	0	0	0	0
155.2	0	1	0	0	1	0	1	1	2.56	3	1	11.3		1	1	0	0	0
160.05	0	0	1	0	1	0	0	0	2.94	3	1	12.4	4.8	0	0	0	0	0
147.7	1	0	1	2	0	0	0	0	3.51	3	1	13	4.8	0	0	0	0	0
163.85	0	1	1	0	1	0	0	1	3.52	3	1	9.9	4.5			1	1	0
149.05	1	1	1	2	1	0	1	1	3.13	3	1	11.2	4.7			0	0	0
153.55	0	1	1	0	0	0	0	1	2.58	3	1	9.1	4.2	0	0	0	0	0
156.35	0	1	1	0	1	0	0	1	2.59	3	1	13.7	4.7	0	0	0	0	0
164.25	0	0	1	1	1	0	0	1	4.56	3	1	10.7	4.9	0	0	0	0	0
153.15	0	0	0	0	1	0	0	1	3.01	3	1	12	4.7	0	1	0	0	0
149.6	1	0	1	2	0	0	0	1	4.38	3	1	10.3	5.6
154.75	0	1	1	1	1	0	0	1	17.04	4	1	11.6	4.3	1	1	0	0	0
155.55	0	0	1	1	1	0	0	1	3.12	3	1	10.8	4.6	0	0	0	0	0
158.05	0	1	1	0	1	0	0	1	13.93	4	1	12.5	5.1	0	0	0	0	0
162.1	0	1	1	0	1	0	0	0	2.65	3	1	13.5	4.9	1	1	0	0	0
155.35	0	1	1	1	1	0	0	0	2.86	3	1	10.7	5	1	1	0	0	0
161.05	0	0	1	0	0	1	0	1	4.72	3	1	11.4	4.8		0	0	0	0
162.35	0	1	1	0	0	0	1	1	2.633	3	1	13	5.6	0	0	0	0	0
162.45	0	1	1	0	1	0	0	1	3.7	3	1	11.8	5.5	1	1	0	0	0
154.95	0	0	1	1	1	0	0	0	3.28	3	1	11.1	4.5	0	1	0	0	0
152.1	0	1	1	0	1	0	0	0	5.88	3	1	9.2	5.5	0	0	0	0	0
147.65	1	1	1	0	1	0	0	1	2.698	3	1	10.1	5.3	0	0	0	0	0
151.35	0	1	1	0	1	0	0	0	5.28	3	1	12.4	4.6			0	0	0
150.65	0	0	1	2	1	0	0	1	3.31	3	1	12.3	4.7	0	0	0	0	0
149.6	1	0	1	0	1	0	0	0	6.69	3	1	11.9	5	0	1	0	0	0
141.1	1	1	1	0	1	0	0	1	14.16	4	1	12.8	5.1		0	0	0	0
148.1	1	0	1	0	1	0	0	0	4.76	3	1	10.8	4.8	0	0	0	0	0
154.65	0	0	1	2	1	0	0	0	3.26	3	1	10.5	5.3	0	0	0	0	0
149	1	1	1	2	1	0	0	1	2.92	3	1	12.2	5.2	0	0	0	0	0
152.55	0	1	1	1	1	0	0	0	2.7	3	1	11.2	4.8			0	0	0
145.05	1	1	1	0	1	0	0	1	5.26	3	1	11.8	4.7
161.2	0	0	1	0	1	0	0	1	3.36	3	1	10.2	4.8	0	0	0	0	0
151.45	0	1	1	0	1	0	0	1	3.43	3	1	12.1	5.1
156.1	0	0	1	0	1	0	0	1	5.3	3	1	9.9	4.4		0	0	0	0
159.95	0	1	1	2	1	0	0	1	3.4	3	1	11.4	5.5	1	0	1	1	0
145.55	1	1	1	1	1	0	0	1	3.08	3	1	12.5	5.1			0	0	0
165.75	0	1	1	0	1	0	0	0	7.31	3	1	12.1		0	0	0	0	0
151.45	0	1	1	0	1	0	0	1	2.82	3	1	12.2		0	0	0	0	0
151.45	0	1	1	0	1	0	1	1	2.627	3	1	9.9	5.1	1	1	0	0	0
156.8	0	1	1	0	0	0	0	1	3.688	3	1	11.3	5.3	0	0	0	0	0
147.35	1	1	1	2	1	0	0	1	4.1	3	1	12.8	4.8	0	0	0	0	0
149.6	1	1	1	2	1	0	1	1	3.84	3	1	11.7	5.1	0	0	0	0	0
152.2	0	0	1	0	1	0	0	0	2.95	3	1	10.3	4.8	1	1	1	1	0
136.3	1	0	1	0	1	0	0	0	3.02	3	1	11.7		1	1	0	0	0
150.15	0	1	1	2	1	0	1	1	4.56	3	1	11.3	5.3	0	0	0	0	0
151.5	0	1	1	2	0	0	0	1	3.8	3	1	12.2	5.5	0	0	0	0	0
150.05	0	0	1	0	0	0	0	1	5.59	3	1	11.9	4.8			1	0	0
158.6	0	0	1	0	1	0	0	0	20.21	4	1	12.4	5.2	0	0	0	0	0
150.1	0	0	1	2	1	0	0	1	8.12	3	1	10.7	5.6	1	1	0	0	0
160	0	0	1	0	1	0	0	1	3.76	3	1	11.1		0	0	0	0	0
158.45	0	1	1	0	0	0	1	1	2.92	3	1	11.5	4.4	1	1	0	0	0
151.65	0	0	1	0	1	0	0	0	4.04	3	1	10.8	5.2		1	0	0	0
150.05	0	1	1	0	1	0	0	1	3.31	3	1	14.7		0	0	0	0	0
153.35	0	1	1	2	1	0	0	0	3.32	3	1	11.5	5.3	0	0	1	0	0
161.85	0	1	1	0	1	0	0	0	3.47	3	1	12.7	5.2	0	0	0	0	0
149.45	1	1	1	0	1	0	0	1	2.93	3	1	12.3	4.7	0	0	0	0	0
148.75	1	1	1	0	1	0	0	0	4.15	3	1	12.4	4.8
156.8	0	0	0	1	0	0	0	0	4.86	3	1	11.2	5.1	0	0	0	0	0
161.35	0	0	1	1	0	0	0	1	4.34	3	1	13.8	5.2		0	0	0	0
148.5	1	0	1	2	1	0	0	1	5.99	3	1	12.9	4.8	1	1	0	0	0
156.85	0	0	0	2	1	0	1	0	3.4	3	1	9.4	4.6	0	1	0	0	0
155.95	0	0	1	0	0	0	0	0	2.541	3	1	11.1	5.4	0	0	0	0	0
156.15	0	0	1	0	0	0	0	1	6.39	3	1	10.6	4.9	1	1	0	0	0
[truncated: 480 more rows]

## Sheet: Definition of variables
Variable name	Definition
Woman height	Height of woman in cm
Woman height_cat	1= height<150 cm and 0= height >= 150 cm
Woman schooling	1= Schooling >= 12 years and 0= Schooling <12 years
Homemaker	1= homemaker and 0= working
BMI_cat	2= Overweight or Obese (BMI>= 25 kg/m2) , 1= underweigt (BMI <18.5 kg/m2), 0= Normal BMI (BMI=18.5 to 24.99 kg/m2)
Religion	1= Hindu and 0= others
BPL card	1= Family had a below poverty line card and 0= Family did not have a below poverty line card
Insurance	1= Family covered by a health insurance scheme and 0= Family did cover by a health insurance scheme
Joint family	1= Joint or extended family and 0= Nuclear family
TSH	TSH values in mIU/ml
TSH_cat	4= TSH >= 10 mIU/ml, 3= TSH >=2.5 to <10 mIU/ml, 2= TSH >= 0.1 to <2.5 mIU/ml, 1= TSH <0.1 mIU/ml
TSH_cat1	1= TSH >=2.5 mIU/ml and 0= TSH >=0.1 to <2.5 mIU/ml
Hemoglobin	Hemoglobin concentration in g/dL
HbA1c	HbA1c percentage
Low birthweight	1= Low birthweight baby and 0= no low birth weight baby
Small for gestational age	1= Small for gestational age baby and 0= no small for gestational age baby
Preterm	1= Preterm baby and 0= no preterm baby
Spontaneous preterm	1= Spontaneous preterm baby and 0= no spontaneous preterm baby
Still birth	1= still birth and 0= no still birth
